# Supplementary material for: Dysregulation of lipid metabolism and pathological inflammation in patients with COVID-19
Source: Sci Rep. 2021 Feb 3;11:2941. doi: 10.1038/s41598-021-82426-7 (PMC7859398; doi:10.1038/s41598-021-82426-7)
Supplement: Supplementary file 3 — Supplementary Information 3. [file 41598_2021_82426_MOESM3_ESM.xlsx]

## Sheet: Title
Dysregulation of lipid metabolism and pathological inflammation in patients with COVID-19 Marianna Caterino1,2°, Monica Gelzo1,2°, Stefano Sol1,3°, Roberta Fedele1, Anna Annunziata4, Cecilia Calabrese5, Giuseppe Fiorentino4, Maurizio D’Abbraccio6, Chiara Dell’Isola6, Francesco Maria Fusco6, Roberto Parrella6, Gabriella Fabbrocini7, Ivan Gentile7, Immacolata Andolfo1,2, Mario Capasso1,2, Michele C…

## Sheet: Table 2S
Table 3S. Serum lipid concentrations (microM)
	DG(14:0_14:0)	DG(14:0_18:1)	DG(14:0_18:2)	DG(14:0_20:0)	DG(14:1_18:1)	DG(14:1_20:2)	DG(16:0_16:0)	DG(16:0_16:1)	DG(16:0_18:1)	DG(16:0_18:2)	DG(16:0_20:0)	DG(16:0_20:3)	DG(16:0_20:4)	DG(16:1_18:0)	DG(16:1_18:1)	DG(16:1_18:2)	DG(16:1_20:0)	DG(17:0_17:1)	DG(17:0_18:1)	DG(18:0_20:0)	DG(18:0_20:4)	DG(18:1_18:1)	DG(18:1_18:2)	DG(18:1_18:3)	DG(18:1_18:4)	DG(18:1_20:0)	DG(18:1_20:1)	DG(18:1_20:2)	DG(18:1_20:3)	DG(18:1_20:4)	DG(18:1_22:5)	DG(18:1_22:6)	DG(18:2_18:2)	DG(18:2_18:3)	DG(18:2_18:4)	DG(18:2_20:0)	DG(18:2_20:4)	DG(18:3_18:3)	DG(18:3_20:2)	DG(21:0_22:6)	DG(22:1_22:2)	DG-O(14:0_18:2)	DG-O(16:0_18:1)	DG-O(16:0_20:4)	TG(14:0_32:2)	TG(14:0_34:0)	TG(14:0_34:1)	TG(14:0_34:2)	TG(14:0_34:3)
MILD	0.142	1.98	1.25	0.054	0.1	0.23	13	0.72	3.21	1.76	1.82	0.673	0.824	0.547	1.37	0.291	0	0.034	1.31	0.566	0.345	1.74	4.21	1.2	0.441	0.267	0.373	1.19	0.363	0.483	0.072	0.338	2.18	0.336	0.33	0.09	0.133	0	0.61	0.179	0.481	0.99	0.375	0.391	7.45	11.6	78.4	41.5	8.16
	0.086	1.96	0.848	0.047	0.088	0.174	14.3	0.351	4.38	1.97	1.94	0.323	0.745	0.415	1.52	0.489	0.474	0.472	0.718	0.847	0.398	2.83	5.04	1.43	0.604	0.171	0.012	0.213	0.603	0.569	0.061	0.659	2.15	0.281	0.306	0.099	0.113	0.273	0.869	0.647	0.578	0.554	0.437	0.373	2.72	6.48	47.6	24.1	3.87
	0.097	1.29	1.06	0.034	0.452	0.175	13.6	0.432	3.75	2.91	0.991	0.908	0.417	0.352	1.4	0.499	1.04	0.031	1.36	0.302	0.205	3.15	9.22	1.25	0.22	0.308	0.017	0.91	0.444	0.548	0.072	0.743	7.68	0.31	0.217	0.101	0.179	0.636	0.778	0.432	0	0.804	0.66	0.323	1.4	1.38	14.5	12.4	3.33
	0.156	1.2	0.98	0.054	0.509	0.053	17.5	0.577	2.27	1.7	1.17	0.522	0.561	0.088	0.898	0.366	0	0	0.695	0.534	0.335	1.69	4.08	1.41	0.288	0.155	0.016	1.55	1.26	0.624	0.071	1.18	2.57	0.817	0	0.592	0.098	1.04	0.492	0.58	0.243	0.863	0.737	0.189	1.61	1.8	12.6	8.76	1.59
	0.15	0.928	0.624	0.037	0.23	0.202	15.2	0.425	5.21	2.2	1.78	0.881	0.658	0.321	1.12	0.481	1.15	0.269	0.492	0.847	0.084	5.21	6.65	1.15	0.308	0.436	0.02	0.592	0.911	0.714	0.064	0.651	2.42	0.275	0.53	0.752	0.138	0.658	0.668	0.94	0.459	0	0.343	0.539	0.892	2.02	17.5	7.87	1.2
	0.157	1	0.307	0.042	0.148	0.282	13.1	0.651	3.19	1.25	1.94	1.25	0.052	0.513	0.823	0.215	0.973	0	0.248	0.062	0	2.32	4.9	1.07	0.212	0.224	0.013	0.299	0.903	0.583	0.057	0.886	1.98	0.928	0.395	0	0.201	0.929	1.21	0.797	0.422	0.719	0.933	0.433	0.565	2.48	12.6	5.22	0.898
	0.152	1.34	0.939	0.05	0.115	0.246	11.7	0.605	4.8	1.79	1.97	0.478	0.103	0.248	1.42	0.442	1.28	0	0.739	0.701	0.166	3.98	5.53	0.938	0.239	0.203	0.016	1.07	0.966	0.762	0.061	0.983	2.09	0.219	0.301	0.151	0.125	0.908	0.046	0.45	0.746	1.2	0.74	0.439	1.15	2.02	18.6	8.48	1.6
	0.163	2.71	1.53	0.07	0	0.254	16.1	0.637	5.43	4.34	0.963	0.977	0.601	0.148	1.51	0.634	1.04	0	0.855	1.16	0.303	3.19	7.92	2.82	0.435	0.218	0.013	0.735	0.607	0.638	0.073	0.732	5.47	0.271	0.611	0.207	0.261	0.409	0.803	0.619	0.537	1.06	0.695	0.342	3.32	4.05	35.3	23.1	5
	0.06	2.14	0.801	0.047	0.245	0.214	16.8	0.467	5.65	2.94	1.14	0.008	0.622	0.253	1.3	0.483	0.297	0.524	0.862	1.09	0.375	2.84	5.54	0.545	0.337	0.307	0.012	1	0.297	0.571	0.099	0.823	2.45	0.595	0.185	0.108	0.184	0.128	0.449	0	0.462	0	0	0.324	1.65	4.3	28.1	12.8	2.04
	0.136	1.41	0.407	0.022	0.016	0.351	12.3	0.574	3.41	1.79	1.85	1.01	0.743	0.569	0.994	0.336	0.56	0.873	0.448	1.13	0.087	2.26	3.73	1.36	0.395	0.257	0.017	1.28	0.691	0.768	0.093	0.461	1.72	0.333	0.273	0.089	0.098	0.812	0.231	0.391	0.273	0.992	0.065	0.417	0.596	0.662	5.63	2.54	0.821
	0.146	2.52	0.885	0.158	0.147	0.305	13.3	0.308	5.61	2.55	0.308	0.891	0.223	0.448	2.13	0.393	0.064	0.24	0.826	1.26	0.076	4.91	7.8	1.49	0.356	0.256	0.012	1.25	1.03	0.81	0.097	1.11	3.31	0.299	0.528	0.385	0.144	0.508	0.641	0.744	0.351	0.887	0.418	0.386	2.7	4.7	35.6	17.8	4
	0.059	1.38	0.345	0.067	0.355	0.029	11.5	0.561	3.92	1.39	1.53	1.15	0.305	0.372	1.31	0.352	0.109	0.473	0.507	0.767	0.315	3.52	5.09	1.21	0.332	0.206	0.148	1.13	1.57	0.509	0.065	0.975	2.27	0.597	0.157	0.196	0.46	0.698	0.366	0.207	0.503	0.449	0.33	0	0.276	1.17	8.28	4.17	0.808
	0.161	2.06	0.689	0.038	0.114	0.288	18.3	0.581	5.62	1.82	1.24	1.31	0.842	0.414	1.27	0.4	0.729	0.404	0.931	0.565	0.244	2.98	3.63	1.24	0	0.25	0.022	0.739	1.22	0.804	0.094	1.52	1.31	0.365	0.054	0.323	0.154	0.859	0.993	0.736	0.269	1.02	0.596	0.422	3.14	9.49	68.5	25.8	3.91
	0.109	1.87	0.798	0.036	0.439	0.112	15	0.589	5.62	1.42	1.64	0.787	0.696	0.535	2.27	0.395	0.943	0.124	0.772	0.655	0.339	3.79	4.23	0.735	0.545	0.112	0.017	1.32	1.52	0.908	0.102	0.547	1.34	0.255	0.267	0	0.153	0.896	0	0.346	0.234	0.833	0.656	0.289	2.34	6.64	52.1	20	4.16
	0.128	1.31	0.242	0.055	0.481	0.188	13	0.679	3.85	2.34	1.13	1.11	0.879	0.464	1.29	0.491	0.391	0.613	0.667	0.069	0.304	3.19	6.12	0.983	0.565	0.164	0.01	1.67	0.893	0.548	0.098	1.19	3.31	0.258	0.58	0.115	0.172	0.267	0	0.17	0.297	0.163	0.229	0.139	0.903	1.87	12.5	9.14	1.85
	0.191	1.51	0.637	0.036	0.534	0.164	19.3	0.672	7.49	4.78	1.59	1.1	0.104	0.317	0.927	0.389	1.23	0.075	0.429	0.048	0.3	3.91	8.33	2.47	0.34	0.152	0.359	1.09	0.887	1.18	0.079	1.11	4.67	0.807	0.184	0.814	0.255	0.246	0.895	0.468	0.428	0.559	0.663	0	0.728	1.04	6.6	3.17	0.252
	0.29	1.5	0.744	0.088	0.126	0.281	16.5	0.487	6.54	2.45	0.997	0.846	0.818	0.295	1.83	0.509	0.861	0.188	0.595	0.639	0.464	4.49	5.68	1.25	0.184	0.18	0.242	1.01	0.655	0.678	0.081	0.92	2.62	0.462	0.307	0	0.172	0.609	0.882	0.124	0.167	0.171	0.835	0.25	0.943	1.48	9.77	4.24	0.939
	0.15	1.25	0.659	0.036	0.078	0.146	12.7	0.428	1.81	0.906	0.971	0.599	0.615	0.283	1.46	0.356	0	0.21	0.559	0.673	0.18	1.91	2.86	0.939	0.409	0.231	0.275	0.621	0.55	0.742	0.081	0.539	1.23	0.978	0.354	0.496	0.427	1.02	0.51	0	0	1.46	0	0.432	0.842	1.15	7.53	5.04	1.36
	0.059	2.42	0.775	0.027	0.067	0.188	13.9	0.468	7.02	2.49	1.06	0.535	0.248	0.534	2.48	0.495	0.416	0	0.908	0.671	0.172	6.25	7.64	1.56	0.301	0	0.36	0.81	1.9	0.758	0.09	1.13	2.42	0.794	0.528	0.519	0.17	0.284	0.599	0.571	0.446	0.245	0	0.472	0.736	1.4	15.9	8.68	1.67
	0.185	1.92	1.15	0.057	0.1	0.37	16.1	0.952	7.62	4.16	1.47	0.317	0.808	0.405	3.52	0.916	0.729	0.106	0.943	1.03	0.432	5.58	10.4	1.57	0.428	0.162	0.011	1.02	0.533	1.29	0.062	0.551	4.56	0.3	0.122	0.09	0.218	1.28	0.697	0	0.555	0.396	0.354	0.376	1.72	3.96	35.5	21.7	5.88
MODERATE	0.171	1.65	0.941	0.03	0.451	0.16	17.3	0.587	7.32	3.38	0.892	1.17	0.112	0.225	2.77	0.573	0	0.246	1.26	0.946	0.215	5.49	7.79	1.61	0	0.336	0.012	1.09	1.78	0.895	0.086	0.192	3.26	0.223	0.263	0.336	0.216	0.837	0.184	0.597	0.58	0.724	0.47	0.24	0.382	1.82	15.5	7.19	1.66
	0.114	1.27	0.34	0.071	0.46	0.19	17.8	0.539	8.72	3.48	1.84	0	0.136	0.346	1.81	0.411	1.23	0.296	0.552	0.145	0.291	6.29	8.73	1.28	0.433	0.294	0.238	0.977	1.1	1.03	0.068	1.15	3.29	0.272	0.277	0.678	0.098	0.7	0.418	0.587	0.673	0.293	0.35	0.488	1.09	1.15	10.1	3.91	0.882
	0.111	1.43	0.548	0	0.273	0.207	19.6	0.511	6.19	3.91	0.543	0.502	0.467	0.369	1.35	0.389	0.553	0.091	0.927	0.711	0.375	4.54	9.93	1.74	0.262	0.158	0.351	0.855	1.31	0.94	0.068	0.177	5.76	0.915	0.313	0.552	0.23	0.415	0.356	0.451	0.396	0.471	0.289	0.133	0.799	1.59	12.8	9.42	1.95
	0.045	1.75	0.269	0.041	0.515	0.29	18.6	0.732	7.93	3.25	1.61	0.291	0.106	0.497	3.22	0.83	0.112	0	0.727	1.05	0.094	6.47	9.04	1.57	0.093	0.123	0.304	1.1	0.44	0.868	0.118	0.816	3.32	0.969	0.151	0.155	0.18	0.285	0.96	0.589	0.331	0	0.021	0.376	1.34	3.33	29.9	15.6	3.32
	0.143	2.13	0.621	0.008	0.132	0.184	16.3	0.656	6.39	1.93	0.924	0.23	0.78	0.487	3.97	0.443	0.709	0.299	1.18	0.632	0.273	6.32	7.33	2.61	0.623	0.287	0.014	1.76	1.28	1.13	0.05	0.61	2.14	0.982	0.357	0.685	0.177	0.187	0.283	0.523	0.616	0.987	0.297	0.468	2.39	2.33	23.9	18.2	4.43
	0.135	1.08	0.714	0.032	0.097	0.146	19.6	0.675	9.47	4.96	1.48	0.69	0.108	0.468	1.84	0.67	0.408	0.338	1.88	1.31	0.094	4.58	9.31	1.63	0.311	0.313	0.342	0.919	1.43	1.25	0.093	0.587	5.01	1	0.459	0.635	0.378	0.103	0.057	0.628	0.995	0.578	0	0.142	0.625	2.38	17.3	9.3	1.22
	0.144	1.01	0.753	0.003	0.291	0.223	14.6	0.54	6.14	1.96	1.42	1.3	0.118	0.708	2	0.455	0.808	0.031	1.12	0.433	0.093	4.27	7.05	1.35	0.35	0	0.012	1.26	1.32	1.02	0.091	0.739	2.84	0.225	0.257	0.092	0.209	0.266	0.77	0.511	0	0.628	0	0.302	0.925	2.48	21.7	12.3	2.3
	0.169	0.669	0.712	0.046	0.102	0.205	13.7	0.43	7.35	2.43	0.768	1.01	0.117	0.763	1.51	0.599	0.838	0.062	0.673	0.509	0.085	6.48	7.1	1.25	0.467	0	0.015	1.48	1.19	0.673	0.094	0.671	2.92	0.279	0.268	0.39	0.239	0.755	0.439	0.189	0.536	0.527	0	0.525	0.538	3.11	21.8	7.62	1.31
	0.102	1.5	0.605	0.009	0.11	0.305	13.5	0.388	5.93	3.44	1.3	0.052	0.756	0.415	1.99	0.479	1.05	0	1.14	0.335	0.374	3.76	8.04	1.58	0.427	0.153	0.012	1.12	0.586	0.794	0.079	0.541	3.51	0.755	0.205	0.345	0.162	0.939	0.36	0.077	0.397	1.1	1.53	0	0.501	1.27	7.33	4.24	1.2
	0.068	2.65	0.851	0.029	0.481	0.397	24.5	1.33	15.9	5.67	1.96	1.3	0.131	0.992	4.83	0.815	1.06	0	1.94	1.2	0.326	11.9	15.6	3.52	0.649	0.108	0.016	1.84	2.34	1.08	0.11	0.941	4.67	0.384	0.122	0.1	0.17	1.21	1.04	0.741	0.756	0	0.479	0.479	0.67	2.02	19.8	10.3	2.31
	0.152	3.83	0.89	0.018	0.108	0.171	17.4	0.419	6.69	2.11	1.69	0.833	0.828	0.013	2.62	0.401	0.384	0.449	1.25	0.486	0.128	4.38	5.69	1.86	0.277	0.292	0.013	0.99	1.39	0.603	0.071	1.3	1.88	0.654	0.394	0.524	0.168	1.15	0.476	0.386	0.473	1.01	0.589	0.434	6.82	11.8	100	42.4	9.24
	0.165	0.642	0.679	0.094	0.479	0.339	22.2	0.735	7.6	3.31	1.35	1.26	0.499	0.107	2.27	0.434	0.57	0.299	1.32	0.804	0.159	5.18	8.06	1.17	0.537	0.191	0.014	1.63	0.659	0.962	0.094	1.47	3.67	0.267	0.499	0.534	0.169	0.585	0.588	0.551	0.412	0.647	0.777	0.498	0.989	0.117	7.11	2.94	0.862
	0.059	0.073	0.726	0.006	0.159	0.204	15.1	0.61	3.75	2.92	1.61	0.605	0.127	0.367	1.24	0.64	0	0.601	0.608	1.09	0.295	2.01	6.18	1.55	0.538	0.132	0.212	0.164	1.08	0.961	0.07	0.846	3.89	0.274	0.377	0.329	0.268	0.893	0.662	0.945	0.634	1.07	0.437	0.846	0.81	0.577	3.79	4	0.857
	0.037	0.57	0.462	0.034	0.234	0.051	15.2	0.266	3.9	1.76	1	0.688	0.638	0.311	0.639	0.239	1.04	0.3	0.598	0.323	0.4	2.93	5.29	0.869	0.201	0.227	0.012	0.854	1.42	1.39	0.091	0.414	2.52	0.941	0.083	0.503	0.239	0.539	0.92	0.568	0.196	0.5	0	0.357	0.549	1.4	5.23	2.79	0.32
	0.136	2.62	1.23	0.05	0.192	0.508	26.6	0.958	17.1	7.82	1.34	0.942	0.189	0.756	2.69	0.798	0.68	1.1	0.947	0.69	0.208	10.8	19.9	2.84	0.633	0.393	0.012	1.16	1.88	1.52	0.163	1.94	8.69	0.282	0.597	0.098	0.4	0.68	0.5	0.52	0.888	2.04	0.754	0.686	0.555	2.95	21.5	10.1	1.86
	0.122	0.6	0.808	0.077	0.162	0.271	16.5	0.868	5.46	1.59	1.22	0.812	0.105	0.858	3.11	0.441	0.486	0.46	0	0.31	0.46	3.6	3.9	1.16	0	0.098	0.28	0.746	1.51	0.514	0.093	0.617	1.19	0.104	0.489	0.093	0.221	0.87	0.599	0.72	0.671	1.43	0.854	0.77	0.481	1.53	8.06	4.86	0.985
SEVERE	0.161	2.34	0.747	0.062	0.479	0.108	16.2	0.484	5.78	2.16	1.29	0.789	0.108	0.239	2.83	0.391	0	0.398	0.99	0.304	0.161	4.18	5.32	1.58	0.4	0.147	0.19	0.913	1.05	0.573	0.043	0.935	1.63	0.585	0.261	0.039	0.131	0.865	0.731	0.548	0.413	1.04	0.419	0.433	1.73	4.01	25.5	14.3	2.5
	0.126	2.5	0.776	0.021	0.091	0.154	18.1	0.984	8.46	3.84	0.78	1.27	0.122	0.787	3.69	0.794	0.362	0.417	1.09	0.062	0.076	5.59	9.96	1.97	0.257	0.079	0.015	0.724	1.33	0.921	0.085	1.14	4.31	0.271	0.57	0.651	0.194	0.254	0.358	0.719	0.461	0.155	0.988	0.132	0.898	2.76	24.8	15	3.68
	0.104	1.55	0.616	0.004	0.08	0.058	17.6	1.16	8.66	3.61	0.506	1.15	0.552	0.371	4.17	0.837	0.996	0.552	0.533	0.577	0.084	5.8	8.95	1.65	0.133	0	0.013	1.35	1.52	1.27	0.059	1.62	3.92	0	0.279	0.105	0.146	0.309	0.747	0.591	0.148	0.961	0	0.668	0.517	1.16	10.7	5.97	1.47
	0.21	1.06	0.899	0.064	0.394	0.395	18	0.445	7.73	2.3	1.83	0.162	0.651	0.423	2.33	0.462	0.41	0.892	0.956	0.215	0.37	5.78	6.11	0.964	0.252	0.108	0.011	1.38	0.773	1	0.105	0.301	1.86	0.245	0.454	0.307	0.158	0.863	0.38	0.459	0	0.326	0.654	0.627	1.05	1.65	12.8	4.79	1.17
	0.152	0.432	0.708	0.046	0.082	0.135	12.8	0.447	2.95	0.924	1.55	0.817	0	0.463	1.59	0.33	0.993	0.135	0.445	0.362	0.163	2.22	2.16	0.87	0.488	0	0.012	0.313	0.826	0.526	0.094	1.26	0.721	0.21	0.614	0.726	0.112	0.305	0.669	0.644	0.205	0.572	0.471	0.217	0.737	1.21	10.7	6.54	1.16
	0.022	0	0.71	0.067	0.082	0.287	16	0.45	6.91	10.7	1.84	0	0.138	0.608	1.56	0.323	0.382	0.522	0.917	0.79	0.277	6.87	24.5	8.59	0.804	0.656	0.012	1.6	1.95	0.52	0.06	0.609	58.4	3.38	0.334	0.57	0.144	2.01	1.01	0.895	0.243	1.15	0	0.261	0.647	1	7.06	5.38	0.619
	0.078	3.59	1.08	0.042	0.499	0.271	20.7	1.15	10.3	3.45	2.09	0.929	0.116	0.558	2.64	0.549	0	0.236	0.823	0.85	0.353	5.63	6.88	2.25	0.326	0.337	0.018	1.09	0.29	1.01	0.088	1.55	2.48	0.23	0.364	0.773	0.169	0.296	1.23	0.795	0.568	1.72	1.18	0.343	7.41	20.4	139	50.6	10.2
	0.155	3.75	1.2	0.059	0.241	0.38	19.9	0.75	9.84	3.9	1.3	0.875	0.108	0.389	4.19	1.01	0.978	0.314	0.359	0.685	0	7.31	11.3	2.22	0.383	0.251	0.015	0.951	1.39	1.51	0.088	1.12	5.1	0.681	0.349	0.196	0.19	1.1	0.542	0	0.485	1.36	0.487	0.616	2.82	7.53	53.7	28.8	5.45
	0.109	0.428	0.889	0.034	0.106	0.251	19.6	0.482	3.91	2.47	1.06	1.17	0.137	0.46	0.614	0.318	0.713	0.527	1.32	0.674	0.094	2.1	5.34	1.25	0.469	0	0.176	0.872	0.759	0.947	0.081	1.41	3.34	0.559	0.445	0.087	0.205	0	0.546	0.52	0.883	0.972	0.663	0.307	0.646	1.02	4.56	2.23	0.628
	0.185	0.522	0.356	0.021	0.269	0.016	16.4	0.649	2.97	1.37	1.32	0.342	0.692	0.231	0.904	0.21	0.719	0.414	0.301	0.939	0.367	2.14	4.08	1.55	0.384	0.123	0.012	0.794	1.05	1.06	0.082	0.988	1.37	0.313	0.38	0.74	0.208	0.692	0.742	0.481	0.02	0.664	0	0.96	0.862	1.07	4.22	2.13	0.458
	0.12	0.181	0.361	0.091	0.086	0.347	12	0.503	2.06	0.773	1.05	0.154	0.115	0.254	0.622	0.25	0.896	0.569	0.696	0.354	0.311	2.09	2.46	1	0.408	0.152	0.171	0.764	0.422	0.481	0.071	0.741	0.653	0.355	0.363	0.412	0.097	0.314	0.148	0.382	0.191	0.592	0.701	0.389	0.524	0.443	4.94	2.51	0.314
	0.081	1.1	0.478	0.066	0.409	0.193	13.4	0.484	4.09	1.39	1.07	0.668	0.742	0.345	2.44	0.278	0.531	0.628	1.36	0.942	0.473	3.69	3.81	1.9	0.218	0.276	0.017	0.691	0.863	0.921	0.086	1.42	1.16	0.876	0.248	0.101	0.156	0.974	1.19	0.686	0.887	0.494	0	0.308	0.448	0.479	7.13	4.47	1.02
	0.241	0.808	0.609	0.04	0.254	0.163	15.1	0.507	7.15	2.56	0.898	1.16	0.195	0.348	2.22	0.381	0.304	0.376	0.602	0.599	0.383	4.58	6.18	2.22	0.553	0.117	0.015	1.14	0.954	1.2	0.092	0.815	2.24	0.286	0.509	0.675	0.159	0	0.428	0.763	0.502	0.587	0.346	0.477	0.652	1.96	16.9	7.18	1.37
	0.07	1.02	0.693	0.079	0.491	0.291	14.3	0.496	3.4	1.72	0.533	0.706	0.137	0.233	1.5	0.396	0.163	0.395	1.1	0.262	0.004	2.73	4.78	1.57	0.163	0.285	0.361	0.912	1.02	1.48	0.062	1.32	2.67	0.233	0.264	0.484	0.183	0.128	0.24	0.074	0.784	0	0.598	0.682	0.896	0.128	6.39	2.77	1.04
	0.125	3.21	0.723	0.047	0.247	0.194	13.2	0.564	5.02	1.92	0.838	1.02	0.822	0.158	2.3	0.507	0.505	0.455	0.713	0.403	0.087	4.18	4.34	0.853	0.393	0.317	0.017	0.716	0.877	0.826	0.084	0.763	1.38	0.567	0.571	0.491	0.112	0.702	0.24	0.758	0.348	0.31	0.452	0.43	0.727	2.11	12.6	8.47	1.61
	0.019	3.4	1.19	0.076	0.41	0.383	14.7	0.379	5.71	3.09	1.45	0.907	0.14	0.504	3	0.621	0.852	0.254	0	0.983	0.484	4.75	9.14	1.92	0.553	0.304	0.016	0.946	2.15	0.831	0.064	0.763	4.85	0.446	0.456	0.108	0.155	0.708	0.56	0.211	0.724	1.34	0.716	0.831	3.07	4.38	34.5	22.9	6.41
	0.121	2.47	1.03	0.022	0.121	0.457	12.8	0.696	3.86	1.66	1.67	0.646	0.865	0.349	2.03	0.696	1.16	0.244	0	0.078	0.338	2.86	4.08	0.902	0.332	0.307	0.013	0.506	1.47	0.839	0.072	1.18	1.98	0.334	0.485	0.308	0.141	0.8	0.803	0.247	0.844	1.13	0.233	0.132	5.84	4.95	43.4	27.4	8.1
[truncated: 434 more columns]
