# Supplementary material for: Dysregulation of lipid metabolism and pathological inflammation in patients with COVID-19
Source: Sci Rep. 2021 Feb 3;11:2941. doi: 10.1038/s41598-021-82426-7 (PMC7859398; doi:10.1038/s41598-021-82426-7)
Supplement: Supplementary file 4 — Supplementary Information 4. [file 41598_2021_82426_MOESM4_ESM.xlsx]

## Sheet: Title
Dysregulation of lipid metabolism and pathological inflammation in patients with COVID-19 Marianna Caterino1,2°, Monica Gelzo1,2°, Stefano Sol1,3°, Roberta Fedele1, Anna Annunziata4, Cecilia Calabrese5, Giuseppe Fiorentino4, Maurizio D’Abbraccio6, Chiara Dell’Isola6, Francesco Maria Fusco6, Roberto Parrella6, Gabriella Fabbrocini7, Ivan Gentile7, Immacolata Andolfo1,2, Mario Capasso1,2, Michele C…

## Sheet: Table 3S
Table 3S. Serum citokines and adiponectin concentrations
	Time points*	IL-26 (pg/mL)	TSLP (pg/mL)	Adiponectin (μg/mL)
MILD	T0	3	19.79	15.4
	T0	3	20.2	16.7
	T0	3	35.1	20.2
	T0	3	40.53	15.9
	T0	160.9	61.8	14
MODERATE	T0	4.4	39.8	14.7
	T0	56.2	26.3	14.8
	T0	3	31.9	11.4
	T0	3	39.56	26.7
	T0	2052.9	14.9	19.3
	T0	3	39.8	14.9
	T0	3	30.7	18
	T0	3	38.59	18.2
	T0	86.1	41.7	19.2
	T0	3	40.8	20.1
	T0	94.6	20.9	22
	T0	3	41.09
	T0	3	37.2	19.2
	T0	3	44
	T0	3	26.61	12
	T0	207.3	22.7	23.9
SEVERE	T0	3	29.7	12.5
	T0	3	14.6	16.6
	T0	3	34.4	24.3
	T0	3	131.5	22.2
	T0	3	34.3	20.9
	T0	3	77.57	22.9
MILD	T1	3	15.61	14.3
	T1	3	17.01	19.4
	T1	3	54.73	14.9
	T1	228.3	-	10.4
MODERATE	T1	44.1	23.3	17.1
	T1	3	23.41	18.9
	T1	1946.1	13.3	20.7
	T1	3	25.78	20.8
	T1	91.9	20.07	20
	T1	3	53.3	18.9083
	T1	3	28.7	18.9159
	T1	30.3	18.4	18.9311
SEVERE	T1	24.8	87.5	19.4
	T1	3	144.3	20.8
	T1	3	100.82	21.7
* T0, hospital admission; T1, 7 days post admission
