# Supplementary material for: Dysregulation of lipid metabolism and pathological inflammation in patients with COVID-19
Source: Sci Rep. 2021 Feb 3;11:2941. doi: 10.1038/s41598-021-82426-7 (PMC7859398; doi:10.1038/s41598-021-82426-7)
Supplement: Supplementary file 5 — Supplementary Information 5. [file 41598_2021_82426_MOESM5_ESM.xlsx]

## Sheet: Title
Dysregulation of lipid metabolism and pathological inflammation in patients with COVID-19 Marianna Caterino1,2°, Monica Gelzo1,2°, Stefano Sol1,3°, Roberta Fedele1, Anna Annunziata4, Cecilia Calabrese5, Giuseppe Fiorentino4, Maurizio D’Abbraccio6, Chiara Dell’Isola6, Francesco Maria Fusco6, Roberto Parrella6, Gabriella Fabbrocini7, Ivan Gentile7, Immacolata Andolfo1,2, Mario Capasso1,2, Michele C…

## Sheet: Results Ceramides T0
Correlations
			TNF ALPHA (reference range: 3.0 pg/mL; alalytical sensitivity: 3.0 pg/mL)	IL-6 (reference range: 4.45 pg/mL)	IL-17 A (reference range: 2.0 pg/mL; analytical sensitivity: 2.0 pg/mL)	IL-17 RA (reference range: 1.93 pg/mL; analytical sensitivity: 4 pg/mL)	IL-26 (reference range: 10 pg/mL; analytical sensitivity: 3 pg/mL)	TSLP (pg/mL)	Adiponectin (μg/mL)	Cer(d16:1/18:0)	Cer(d16:1/20:0)	Cer(d16:1/22:0)	Cer(d16:1/23:0)	Cer(d16:1/24:0)	Cer(d18:1/14:0)	Cer(d18:1/16:0)	Cer(d18:1/18:0(OH))	Cer(d18:1/18:0)	Cer(d18:1/18:1)	Cer(d18:1/20:0(OH))	Cer(d18:1/20:0)	Cer(d18:1/22:0)	Cer(d18:1/23:0)	Cer(d18:1/24:0)	Cer(d18:1/24:1)	Cer(d18:1/25:0)	Cer(d18:1/26:0)	Cer(d18:1/26:1)	Cer(d18:2/14:0)	Cer(d18:2/16:0)	Cer(d18:2/18:0)	Cer(d18:2/18:1)	Cer(d18:2/20:0)	Cer(d18:2/22:0)	Cer(d18:2/23:0)	Cer(d18:2/24:0)	Cer(d18:2/24:1)
Spearman's rho	TNF ALPHA (reference range: 3.0 pg/mL; alalytical sensitivity: 3.0 pg/mL)	Correlation Coefficient	1	-0.0532327	0.180919	0.00311016	-0.0310863	0.0789478	0.0026998	-0.0402787	0.149611	0.274943	0.132483	0.358152	0.0241561	-0.178351	-0.292334	0.0509573	-.432*	-0.0281606	0.1442	0.0952243	0.116701	0.207277	0.0449229	0.0321934	0.0667547	0.0563729	0.175886	-0.106322	0.108703	-0.0721219	-0.0134201	0.116683	-0.0496315	0.195783	0.303062
		Sig. (2-tailed)		0.764941	0.305857	0.986072	0.861453	0.66756	0.98891	0.841894	0.456379	0.165147	0.510063	0.0666033	0.904803	0.373438	0.138959	0.800719	0.0243406	0.88911	0.473009	0.636596	0.562124	0.29955	0.82393	0.873348	0.740778	0.780027	0.380185	0.597623	0.589396	0.720726	0.947031	0.562184	0.805805	0.32773	0.124382
		N	34	34	34	34	34	32	29	27	27	27	27	27	27	27	27	27	27	27	27	27	27	27	27	27	27	27	27	27	27	27	27	27	27	27	27
	IL-6 (reference range: 4.45 pg/mL)	Correlation Coefficient	-0.0532327	1	-0.249442	-0.238265	-0.147008	0.0392337	0.316049	-0.268338	0.340257	0.130667	-0.134677	0.00885496	0.153658	0.192308	-.480*	0.275946	-0.25474	0.199023	0.312366	0.311403	0.136794	-0.210108	.521**	-0.116336	-0.0125229	-0.168653	-0.0242372	-0.292258	0.0513212	0.230299	-0.113945	.511**	0.189924	-0.0323565	.568**
		Sig. (2-tailed)	0.764941		0.154829	0.174786	0.406732	0.831178	0.0948733	0.175954	0.0824559	0.51593	0.503017	0.965036	0.444145	0.336559	0.0111921	0.163549	0.199732	0.319628	0.112674	0.113847	0.496266	0.292848	0.00535319	0.563357	0.950568	0.40039	0.904485	0.139066	0.799324	0.247819	0.571455	0.00648088	0.342697	0.872711	0.00198081
		N	34	34	34	34	34	32	29	27	27	27	27	27	27	27	27	27	27	27	27	27	27	27	27	27	27	27	27	27	27	27	27	27	27	27	27
	IL-17 A (reference range: 2.0 pg/mL; analytical sensitivity: 2.0 pg/mL)	Correlation Coefficient	0.180919	-0.249442	1	0.216635	0.248697	0.128637	0.265686	0.338266	0.153154	0.121036	0.341898	0.12261	.474*	0.177948	.399*	0.129106	0.313539	0.0973737	0.197296	0.151683	0.104561	0.13679	0.0867963	0.339667	0.0957211	0.236184	-0.294385	0.272958	0.0258409	-0.251209	-0.199566	-0.210334	-0.258601	-0.124439	-0.118217
		Sig. (2-tailed)	0.305857	0.154829		0.218466	0.156104	0.482896	0.163617	0.0843831	0.44566	0.547589	0.0808927	0.542352	0.0125968	0.374536	0.0393315	0.521001	0.111258	0.62897	0.323931	0.450092	0.603739	0.496277	0.666847	0.083023	0.63483	0.235603	0.136081	0.168345	0.898196	0.206251	0.318282	0.292318	0.192768	0.536299	0.55702
		N	34	34	34	34	34	32	29	27	27	27	27	27	27	27	27	27	27	27	27	27	27	27	27	27	27	27	27	27	27	27	27	27	27	27	27
	IL-17 RA (reference range: 1.93 pg/mL; analytical sensitivity: 4 pg/mL)	Correlation Coefficient	0.00311016	-0.238265	0.216635	1	.766**	-0.202027	-0.136636	0.145573	0.24719	0.156109	0.179688	0.0259948	0.0640292	-0.00394737	0.303947	-0.129276	0.0540465	-0.220724	-0.0248431	0.00230298	-0.0236914	0.0974131	-0.223026	0.0554446	-0.0385104	0.0464241	-0.136049	0.108438	0.00658398	-0.151079	0.128552	-0.0529686	0.0506734	0.105921	-0.0740132
		Sig. (2-tailed)	0.986072	0.174786	0.218466		1.27257e-07	0.267495	0.479713	0.46876	0.213845	0.436822	0.369807	0.897593	0.751025	0.98441	0.123231	0.520445	0.788899	0.268571	0.902108	0.990904	0.906626	0.62883	0.263482	0.783564	0.848755	0.818142	0.498637	0.590308	0.973999	0.45192	0.522804	0.793018	0.801808	0.599012	0.713701
		N	34	34	34	34	34	32	29	27	27	27	27	27	27	27	27	27	27	27	27	27	27	27	27	27	27	27	27	27	27	27	27	27	27	27	27
	IL-26 (reference range: 10 pg/mL; analytical sensitivity: 3 pg/mL)	Correlation Coefficient	-0.0310863	-0.147008	0.248697	.766**	1	-0.180765	0.0658591	-0.140574	0.174371	-0.0726874	0.0103022	-0.118853	-0.000594538	-0.0598045	0.170304	-0.22298	0.0920538	-0.307736	-0.087357	-0.192909	-0.310008	-0.256168	-0.200008	-0.110533	0.0402243	0.00376598	-0.224509	0.197128	-0.151805	-0.144649	0.060841	-0.190334	-0.247016	-0.139808	-0.0574281
		Sig. (2-tailed)	0.861453	0.406732	0.156104	1.27257e-07		0.322141	0.729513	0.484325	0.384367	0.718623	0.959326	0.554886	0.997652	0.76699	0.395724	0.263585	0.647913	0.118395	0.664818	0.335022	0.115561	0.197138	0.317189	0.583103	0.842105	0.985126	0.260238	0.324352	0.449724	0.471617	0.763064	0.341636	0.214178	0.486733	0.776012
		N	34	34	34	34	35	32	30	27	27	27	27	27	27	27	27	27	27	27	27	27	27	27	27	27	27	27	27	27	27	27	27	27	27	27	27
	TSLP (pg/mL)	Correlation Coefficient	0.0789478	0.0392337	0.128637	-0.202027	-0.180765	1	0.249008	0.0030567	0.261188	-0.0271756	0.0244349	0.203695	0.00366636	0.264082	0.215234	0.114486	0.247592	0.0207602	0.0258055	0.0772519	0.191022	0.109652	0.134025	0.329974	0.226974	-0.0647823	-0.0477146	0.0262676	0.113657	0.321674	.465*	-0.10687	-0.130707	-0.127919	-0.258586
		Sig. (2-tailed)	0.66756	0.831178	0.482896	0.267495	0.322141		0.201323	0.987927	0.188196	0.892967	0.903709	0.308164	0.98552	0.183172	0.280958	0.569618	0.213078	0.918138	0.898335	0.701726	0.339862	0.58613	0.505105	0.0927788	0.254902	0.748189	0.813173	0.896524	0.572435	0.101798	0.0144882	0.595723	0.5158	0.52487	0.192794
		N	32	32	32	32	32	32	28	27	27	27	27	27	27	27	27	27	27	27	27	27	27	27	27	27	27	27	27	27	27	27	27	27	27	27	27
	Adiponectin (μg/mL)	Correlation Coefficient	0.0026998	0.316049	0.265686	-0.136636	0.0658591	0.249008	1	-0.338791	.430*	0.0469411	-0.268039	0.00769527	0.161725	-0.118484	-0.209656	-0.234276	-0.317333	0.231198	-0.239754	-0.323586	-0.373292	-.579**	-0.0215426	-0.138157	-0.0912416	-0.00635349	-0.225148	0.119707	-0.357583	-0.114341	-0.107432	-0.153905	-.592**	-.465*	-0.0315445
		Sig. (2-tailed)	0.98891	0.0948733	0.163617	0.479713	0.729513	0.201323		0.0975925	0.0319056	0.823682	0.195168	0.970878	0.439918	0.572696	0.314489	0.259665	0.122178	0.266156	0.248365	0.114591	0.0660638	0.00242524	0.91859	0.510161	0.664464	0.975954	0.279218	0.568711	0.0792704	0.586287	0.609252	0.46263	0.00181778	0.0192608	0.881013
		N	29	29	29	29	30	28	30	25	25	25	25	25	25	25	25	25	25	25	25	25	25	25	25	25	25	25	25	25	25	25	25	25	25	25	25
	Cer(d16:1/18:0)	Correlation Coefficient	-0.0402787	-0.268338	0.338266	0.145573	-0.140574	0.0030567	-0.338791	1	-0.237615	-0.026899	0.147837	-0.110822	0.154458	0.185514	0.327323	0.143643	0.205144	0.202629	-0.0099358	0.130063	0.222256	0.208378	0.021088	0.228523	0.0301223	0.126491	-0.0109047	-0.0200275	0.0634654	-0.356575	-0.265484	-0.129146	0.231886	-0.10055	-0.00580685
		Sig. (2-tailed)	0.841894	0.175954	0.0843831	0.46876	0.484325	0.987927	0.0975925		0.232695	0.89405	0.461797	0.582113	0.441749	0.354227	0.0955916	0.474737	0.304661	0.310758	0.960771	0.517889	0.265177	0.296933	0.91685	0.251586	0.881437	0.529545	0.956949	0.921018	0.75315	0.0678973	0.180771	0.52087	0.244485	0.617766	0.977067
		N	27	27	27	27	27	27	25	27	27	27	27	27	27	27	27	27	27	27	27	27	27	27	27	27	27	27	27	27	27	27	27	27	27	27	27
	Cer(d16:1/20:0)	Correlation Coefficient	0.149611	0.340257	0.153154	0.24719	0.174371	0.261188	.430*	-0.237615	1	.499**	0.0672269	.435*	0.143206	0.335064	0.0763592	0.191509	-0.163862	0.0369579	0.14864	0.255384	0.0548427	0.0429335	0.223885	0.280629	0.0699878	-0.218129	-0.211054	0.1233	0.0644964	0.254584	0.293443	0.246831	-0.111518	0.137141	0.135309
		Sig. (2-tailed)	0.456379	0.0824559	0.44566	0.213845	0.384367	0.188196	0.0319056	0.232695		0.00803488	0.739007	0.0233795	0.476095	0.0875535	0.70502	0.338608	0.414098	0.854787	0.459338	0.198559	0.78586	0.831615	0.2616	0.156228	0.728678	0.274382	0.290633	0.540064	0.749265	0.200017	0.137397	0.214534	0.57973	0.495163	0.500998
		N	27	27	27	27	27	27	25	27	27	27	27	27	27	27	27	27	27	27	27	27	27	27	27	27	27	27	27	27	27	27	27	27	27	27	27
	Cer(d16:1/22:0)	Correlation Coefficient	0.274943	0.130667	0.121036	0.156109	-0.0726874	-0.0271756	0.0469411	-0.026899	.499**	1	0.197312	.551**	0.304614	0.299496	0.106549	0.352618	-0.130448	-0.000915891	0.335929	.475*	0.284013	0.33934	.387*	.508**	0.224225	0.146677	0.229214	0.176237	0.227009	0.255842	0.0571341	.496**	0.236677	.486*	.414*
		Sig. (2-tailed)	0.165147	0.51593	0.547589	0.436822	0.718623	0.892967	0.823682	0.89405	0.00803488		0.323891	0.00291907	0.12237	0.129097	0.596837	0.0712303	0.516639	0.996382	0.0866882	0.0123292	0.151087	0.0833387	0.0460551	0.00680409	0.260858	0.465357	0.250117	0.37922	0.254828	0.197727	0.77713	0.00848053	0.234598	0.0101591	0.0316787
		N	27	27	27	27	27	27	25	27	27	27	27	27	27	27	27	27	27	27	27	27	27	27	27	27	27	27	27	27	27	27	27	27	27	27	27
	Cer(d16:1/23:0)	Correlation Coefficient	0.132483	-0.134677	0.341898	0.179688	0.0103022	0.0244349	-0.268039	0.147837	0.0672269	0.197312	1	0.370093	0.0690709	0.14506	0.140174	0.0525271	-0.0211106	-0.121851	0.178861	0.275809	0.378036	.515**	0.32463	0.202536	0.299771	-0.018493	-0.102058	0.180721	0.316473	-0.0852559	0.00183374	.436*	0.186956	.420*	0.200641
		Sig. (2-tailed)	0.510063	0.503017	0.0808927	0.369807	0.959326	0.903709	0.195168	0.461797	0.739007	0.323891		0.0574118	0.732103	0.470343	0.48558	0.794707	0.916761	0.544875	0.372051	0.163766	0.0518684	0.00598372	0.0985142	0.310985	0.128729	0.927053	0.612478	0.367015	0.107774	0.672433	0.992757	0.022943	0.350432	0.0292122	0.315628
		N	27	27	27	27	27	27	25	27	27	27	27	27	27	27	27	27	27	27	27	27	27	27	27	27	27	27	27	27	27	27	27	27	27	27	27
	Cer(d16:1/24:0)	Correlation Coefficient	0.358152	0.00885496	0.12261	0.0259948	-0.118853	0.203695	0.00769527	-0.110822	.435*	.551**	0.370093	1	-0.0149733	0.0393893	-0.0885496	0.20855	-0.307281	-0.186565	0.245877	.432*	.383*	.586**	0.201221	.423*	0.209135	-0.314028	-0.200555	0.0837025	0.209473	0.130309	.453*	0.350893	0.144013	.506**	0.147786
		Sig. (2-tailed)	0.0666033	0.965036	0.542352	0.897593	0.554886	0.308164	0.970878	0.582113	0.0233795	0.00291907	0.0574118		0.94091	0.845343	0.66051	0.296526	0.118968	0.351458	0.216368	0.0243869	0.0487091	0.0013071	0.314202	0.0280379	0.295141	0.110672	0.315842	0.678083	0.294344	0.517092	0.0176034	0.0727217	0.473587	0.00709088	0.461952
		N	27	27	27	27	27	27	25	27	27	27	27	27	27	27	27	27	27	27	27	27	27	27	27	27	27	27	27	27	27	27	27	27	27	27	27
	Cer(d18:1/14:0)	Correlation Coefficient	0.0241561	0.153658	.474*	0.0640292	-0.000594538	0.00366636	0.161725	0.154458	0.143206	0.304614	0.0690709	-0.0149733	1	0.162517	0.0421567	.386*	0.194032	0.253246	.495**	.387*	0.268602	0.0614303	0.374523	.437*	0.0875745	-0.0681853	-0.0606392	0.0456907	0.187252	0.058383	-0.0779578	0.228231	0.109855	-0.0665954	0.287155
		Sig. (2-tailed)	0.904803	0.444145	0.0125968	0.751025	0.997652	0.98552	0.439918	0.441749	0.476095	0.12237	0.732103	0.94091		0.417991	0.83462	0.0468485	0.33216	0.202474	0.00861046	0.046061	0.175512	0.760835	0.054266	0.0227672	0.664031	0.735416	0.763828	0.820968	0.349656	0.772383	0.699125	0.25221	0.585432	0.741376	0.146422
		N	27	27	27	27	27	27	25	27	27	27	27	27	27	27	27	27	27	27	27	27	27	27	27	27	27	27	27	27	27	27	27	27	27	27	27
	Cer(d18:1/16:0)	Correlation Coefficient	-0.178351	0.192308	0.177948	-0.00394737	-0.0598045	0.264082	-0.118484	0.185514	0.335064	0.299496	0.14506	0.0393893	0.162517	1	0.379731	.784**	.460*	0.224664	.493**	.591**	.447*	.381*	.698**	.667**	.494**	0.295753	0.0536899	0.221713	.607**	0.127367	0.0730106	0.356587	.477*	0.163614	0.323565
		Sig. (2-tailed)	0.373438	0.336559	0.374536	0.98441	0.76699	0.183172	0.572696	0.354227	0.0875535	0.129097	0.470343	0.845343	0.417991		0.0507413	1.27841e-06	0.0157847	0.2599	0.00905736	0.00115999	0.0193084	0.0496301	5.09485e-05	0.000142701	0.00888612	0.134185	0.790261	0.266377	0.000787469	0.526675	0.717422	0.0678876	0.0119507	0.414813	0.0996875
		N	27	27	27	27	27	27	25	27	27	27	27	27	27	27	27	27	27	27	27	27	27	27	27	27	27	27	27	27	27	27	27	27	27	27	27
	Cer(d18:1/18:0(OH))	Correlation Coefficient	-0.292334	-.480*	.399*	0.303947	0.170304	0.215234	-0.209656	0.327323	0.0763592	0.106549	0.140174	-0.0885496	0.0421567	0.379731	1	0.180098	.459*	-0.175214	0.0720611	0.103496	0.15542	0.174378	-0.043956	0.350229	0.147831	0.312557	-0.209544	0.278516	0.0821751	0.135003	0.15824	-0.278125	-0.048855	0.0152625	-0.296703
		Sig. (2-tailed)	0.138959	0.0111921	0.0393315	0.123231	0.395724	0.280958	0.314489	0.0955916	0.70502	0.596837	0.48558	0.66051	0.83462	0.0507413		0.368698	0.0159424	0.382038	0.720952	0.607451	0.438876	0.384349	0.827663	0.0733025	0.461813	0.112443	0.294176	0.159503	0.683656	0.501974	0.430509	0.160113	0.808788	0.939771	0.13288
		N	27	27	27	27	27	27	25	27	27	27	27	27	27	27	27	27	27	27	27	27	27	27	27	27	27	27	27	27	27	27	27	27	27	27	27
	Cer(d18:1/18:0)	Correlation Coefficient	0.0509573	0.275946	0.129106	-0.129276	-0.22298	0.114486	-0.234276	0.143643	0.191509	0.352618	0.0525271	0.20855	.386*	.784**	0.180098	1	0.25474	0.21917	.822**	.840**	.563**	.483*	.742**	.698**	.494**	0.0727162	0.02301	0.144144	.749**	0.233354	0.0879793	.497**	.620**	0.351648	.483*
		Sig. (2-tailed)	0.800719	0.163549	0.521001	0.520445	0.263585	0.569618	0.259665	0.474737	0.338608	0.0712303	0.794707	0.296526	0.0468485	1.27841e-06	0.368698		0.199732	0.272042	1.45834e-07	4.20738e-08	0.00221497	0.010631	9.52157e-06	5.11144e-05	0.00878929	0.718516	0.909301	0.473181	6.86141e-06	0.241428	0.662569	0.00839896	0.000559485	0.0720658	0.0107288
		N	27	27	27	27	27	27	25	27	27	27	27	27	27	27	27	27	27	27	27	27	27	27	27	27	27	27	27	27	27	27	27	27	27	27	27
	Cer(d18:1/18:1)	Correlation Coefficient	-.432*	-0.25474	0.313539	0.0540465	0.0920538	0.247592	-0.317333	0.205144	-0.163862	-0.130448	-0.0211106	-0.307281	0.194032	.460*	.459*	0.25474	1	-0.167584	0.131998	0.135648	0.0922301	0.130488	0.157493	.393*	0.343942	0.273799	0.0321194	0.238795	0.061668	0.218482	0.0500383	-0.29867	0.120526	-0.135168	-0.247401
		Sig. (2-tailed)	0.0243406	0.199732	0.111258	0.788899	0.647913	0.213078	0.122178	0.304661	0.414098	0.516639	0.916761	0.118968	0.33216	0.0157847	0.0159424	0.199732		0.403424	0.511627	0.499915	0.647281	0.51651	0.432719	0.0423472	0.0789776	0.166985	0.873637	0.230314	0.759936	0.273586	0.804244	0.130208	0.549287	0.501446	0.213443
		N	27	27	27	27	27	27	25	27	27	27	27	27	27	27	27	27	27	27	27	27	27	27	27	27	27	27	27	27	27	27	27	27	27	27	27
	Cer(d18:1/20:0(OH))	Correlation Coefficient	-0.0281606	0.199023	0.0973737	-0.220724	-0.307736	0.0207602	0.231198	0.202629	0.0369579	-0.000915891	-0.121851	-0.186565	0.253246	0.224664	-0.175214	0.21917	-0.167584	1	0.167939	0.179515	0.124275	-0.0296228	0.259463	0.0503817	-0.180513	0.102047	0.183159	-0.00122156	0.240721	-0.180513	-0.270964	0.255839	0.149618	-0.147741	0.102564
		Sig. (2-tailed)	0.88911	0.319628	0.62897	0.268571	0.118395	0.918138	0.266156	0.310758	0.854787	0.996382	0.544875	0.351458	0.202474	0.2599	0.382038	0.272042	0.403424		0.402415	0.370276	0.536841	0.88339	0.191237	0.802926	0.367576	0.612515	0.360476	0.995175	0.226463	0.367576	0.1716	0.197734	0.456356	0.46209	0.610705
		N	27	27	27	27	27	27	25	27	27	27	27	27	27	27	27	27	27	27	27	27	27	27	27	27	27	27	27	27	27	27	27	27	27	27	27
	Cer(d18:1/20:0)	Correlation Coefficient	0.1442	0.312366	0.197296	-0.0248431	-0.087357	0.0258055	-0.239754	-0.0099358	0.14864	0.335929	0.178861	0.245877	.495**	.493**	0.0720611	.822**	0.131998	0.167939	1	.898**	.624**	.438*	.744**	.486*	.404*	-0.0585269	0.0213291	0.160684	.733**	0.340055	0.137968	.561**	.549**	.536**	.608**
		Sig. (2-tailed)	0.473009	0.112674	0.323931	0.902108	0.664818	0.898335	0.248365	0.960771	0.459338	0.0866882	0.372051	0.216368	0.00861046	0.00905736	0.720952	1.45834e-07	0.511627	0.402415		2.1654e-10	0.000506785	0.0221841	8.83659e-06	0.0101466	0.0366682	0.771837	0.915902	0.423332	1.34935e-05	0.0826495	0.492541	0.00231737	0.00303902	0.00396479	0.000774793
		N	27	27	27	27	27	27	25	27	27	27	27	27	27	27	27	27	27	27	27	27	27	27	27	27	27	27	27	27	27	27	27	27	27	27	27
	Cer(d18:1/22:0)	Correlation Coefficient	0.0952243	0.311403	0.151683	0.00230298	-0.192909	0.0772519	-0.323586	0.130063	0.255384	.475*	0.275809	.432*	.387*	.591**	0.103496	.840**	0.135648	0.179515	.898**	1	.771**	.628**	.781**	.593**	.419*	-0.0646295	-0.0374352	0.0907147	.710**	0.354819	0.25802	.649**	.715**	.582**	.566**
		Sig. (2-tailed)	0.636596	0.113847	0.450092	0.990904	0.335022	0.701726	0.114591	0.517889	0.198559	0.0123292	0.163766	0.0243869	0.046061	0.00115999	0.607451	4.20738e-08	0.499915	0.370276	2.1654e-10		2.5467e-06	0.000457027	1.51141e-06	0.00112544	0.0298108	0.748764	0.852931	0.652716	3.40135e-05	0.0693611	0.193805	0.000251114	2.81998e-05	0.00144245	0.00207379
		N	27	27	27	27	27	27	25	27	27	27	27	27	27	27	27	27	27	27	27	27	27	27	27	27	27	27	27	27	27	27	27	27	27	27	27
	Cer(d18:1/23:0)	Correlation Coefficient	0.116701	0.136794	0.104561	-0.0236914	-0.310008	0.191022	-0.373292	0.222256	0.0548427	0.284013	0.378036	.383*	0.268602	.447*	0.15542	.563**	0.0922301	0.124275	.624**	.771**	1	.795**	.584**	.537**	0.333792	0.0472188	-0.1447	-0.0956163	.629**	0.256187	.398*	.586**	.718**	.453*	.470*
		Sig. (2-tailed)	0.562124	0.496266	0.603739	0.906626	0.115561	0.339862	0.0660638	0.265177	0.78586	0.151087	0.0518684	0.0487091	0.175512	0.0193084	0.438876	0.00221497	0.647281	0.536841	0.000506785	2.5467e-06		7.14883e-07	0.0013887	0.00386658	0.0888385	0.815081	0.471458	0.635203	0.000434902	0.197103	0.0395234	0.00133184	2.45724e-05	0.0176148	0.0134559
		N	27	27	27	27	27	27	25	27	27	27	27	27	27	27	27	27	27	27	27	27	27	27	27	27	27	27	27	27	27	27	27	27	27	27	27
	Cer(d18:1/24:0)	Correlation Coefficient	0.207277	-0.210108	0.13679	0.0974131	-0.256168	0.109652	-.579**	0.208378	0.0429335	0.33934	.515**	.586**	0.0614303	.381*	0.174378	.483*	0.130488	-0.0296228	.438*	.628**	.795**	1	0.327684	.609**	0.367762	-0.0261348	-0.0807252	0.109838	.585**	0.13644	0.349939	.476*	.632**	.604**	0.226905
		Sig. (2-tailed)	0.29955	0.292848	0.496277	0.62883	0.197138	0.58613	0.00242524	0.296933	0.831615	0.0833387	0.00598372	0.0013071	0.760835	0.0496301	0.384349	0.010631	0.51651	0.88339	0.0221841	0.000457027	7.14883e-07		0.0952052	0.000757416	0.0591238	0.897044	0.68896	0.58549	0.00136633	0.497391	0.0735572	0.0121718	0.000405334	0.000854666	0.255051
		N	27	27	27	27	27	27	25	27	27	27	27	27	27	27	27	27	27	27	27	27	27	27	27	27	27	27	27	27	27	27	27	27	27	27	27
	Cer(d18:1/24:1)	Correlation Coefficient	0.0449229	.521**	0.0867963	-0.223026	-0.200008	0.134025	-0.0215426	0.021088	0.223885	.387*	0.32463	0.201221	0.374523	.698**	-0.043956	.742**	0.157493	0.259463	.744**	.781**	.584**	0.327684	1	.491**	.491**	0.103575	0.155854	0.0497786	.595**	0.254734	0.0861464	.659**	.539**	0.301587	.723**
		Sig. (2-tailed)	0.82393	0.00535319	0.666847	0.263482	0.317189	0.505105	0.91859	0.91685	0.2616	0.0460551	0.0985142	0.314202	0.054266	5.09485e-05	0.827663	9.52157e-06	0.432719	0.191237	8.83659e-06	1.51141e-06	0.0013887	0.0952052		0.00930721	0.00928241	0.607175	0.437582	0.805241	0.00105182	0.199743	0.669202	0.000188152	0.00370205	0.126317	2.05687e-05
		N	27	27	27	27	27	27	25	27	27	27	27	27	27	27	27	27	27	27	27	27	27	27	27	27	27	27	27	27	27	27	27	27	27	27	27
	Cer(d18:1/25:0)	Correlation Coefficient	0.0321934	-0.116336	0.339667	0.0554446	-0.110533	0.329974	-0.138157	0.228523	0.280629	.508**	0.202536	.423*	.437*	.667**	0.350229	.698**	.393*	0.0503817	.486*	.593**	.537**	.609**	.491**	1	.600**	0.0177262	-0.105111	0.283641	.530**	0.236328	0.342246	0.325851	0.337202	0.203664	0.181374
		Sig. (2-tailed)	0.873348	0.563357	0.083023	0.783564	0.583103	0.0927788	0.510161	0.251586	0.156228	0.00680409	0.310985	0.0280379	0.0227672	0.000142701	0.0733025	5.11144e-05	0.0423472	0.802926	0.0101466	0.00112544	0.00386658	0.000757416	0.00930721		0.000930264	0.930071	0.601825	0.151645	0.00446079	0.235311	0.0805638	0.0971804	0.0854264	0.308239	0.365257
		N	27	27	27	27	27	27	25	27	27	27	27	27	27	27	27	27	27	27	27	27	27	27	27	27	27	27	27	27	27	27	27	27	27	27	27
	Cer(d18:1/26:0)	Correlation Coefficient	0.0667547	-0.0125229	0.0957211	-0.0385104	0.0402243	0.226974	-0.0912416	0.0301223	0.0699878	0.224225	0.299771	0.209135	0.0875745	.494**	0.147831	.494**	0.343942	-0.180513	.404*	.419*	0.333792	0.367762	.491**	.600**	1	-0.0301131	-0.173908	.583**	.481*	0.137378	0.12991	.399*	0.368011	0.295968	.400*
		Sig. (2-tailed)	0.740778	0.950568	0.63483	0.848755	0.842105	0.254902	0.664464	0.881437	0.728678	0.260858	0.128729	0.295141	0.664031	0.00888612	0.461813	0.00878929	0.0789776	0.367576	0.0366682	0.0298108	0.0888385	0.0591238	0.00928241	0.000930264		0.881473	0.385651	0.00142962	0.0110359	0.494412	0.518386	0.0392595	0.0589388	0.133889	0.0389646
		N	27	27	27	27	27	27	25	27	27	27	27	27	27	27	27	27	27	27	27	27	27	27	27	27	27	27	27	27	27	27	27	27	27	27	27
	Cer(d18:1/26:1)	Correlation Coefficient	0.0563729	-0.168653	0.236184	0.0464241	0.00376598	-0.0647823	-0.00635349	0.126491	-0.218129	0.146677	-0.018493	-0.314028	-0.0681853	0.295753	0.312557	0.0727162	0.273799	0.102047	-0.0585269	-0.0646295	0.0472188	-0.0261348	0.103575	0.0177262	-0.0301131	1	0.253802	0.0541036	0.0449473	-0.158973	-0.30821	-0.174637	0.0822127	-0.101436	0.0216926
		Sig. (2-tailed)	0.780027	0.40039	0.235603	0.818142	0.985126	0.748189	0.975954	0.529545	0.274382	0.465357	0.927053	0.110672	0.735416	0.134185	0.112443	0.718516	0.166985	0.612515	0.771837	0.748764	0.815081	0.897044	0.607175	0.930071	0.881473		0.20145	0.788681	0.823836	0.428352	0.117799	0.383631	0.683518	0.614656	0.914474
		N	27	27	27	27	27	27	25	27	27	27	27	27	27	27	27	27	27	27	27	27	27	27	27	27	27	27	27	27	27	27	27	27	27	27	27
	Cer(d18:2/14:0)	Correlation Coefficient	0.175886	-0.0242372	-0.294385	-0.136049	-0.224509	-0.0477146	-0.225148	-0.0109047	-0.211054	0.229214	-0.102058	-0.200555	-0.0606392	0.0536899	-0.209544	0.02301	0.0321194	0.183159	0.0213291	-0.0374352	-0.1447	-0.0807252	0.155854	-0.105111	-0.173908	0.253802	1	-0.259671	0.0887328	0.0570996	-0.268501	0.0575337	0.0822474	0.142048	0.127935
		Sig. (2-tailed)	0.380185	0.904485	0.136081	0.498637	0.260238	0.813173	0.279218	0.956949	0.290633	0.250117	0.612478	0.315842	0.763828	0.790261	0.294176	0.909301	0.873637	0.360476	0.915902	0.852931	0.471458	0.68896	0.437582	0.601825	0.385651	0.20145		0.190868	0.659849	0.777262	0.17568	0.775611	0.683392	0.479707	0.524817
		N	27	27	27	27	27	27	25	27	27	27	27	27	27	27	27	27	27	27	27	27	27	27	27	27	27	27	27	27	27	27	27	27	27	27	27
	Cer(d18:2/16:0)	Correlation Coefficient	-0.106322	-0.292258	0.272958	0.108438	0.197128	0.0262676	0.119707	-0.0200275	0.1233	0.176237	0.180721	0.0837025	0.0456907	0.221713	0.278516	0.144144	0.238795	-0.00122156	0.160684	0.0907147	-0.0956163	0.109838	0.0497786	0.283641	.583**	0.0541036	-0.259671	1	0.19835	-0.0808251	-0.119499	0.0665852	-0.01894	0.300199	0.0540541
		Sig. (2-tailed)	0.597623	0.139066	0.168345	0.590308	0.324352	0.896524	0.568711	0.921018	0.540064	0.37922	0.367015	0.678083	0.820968	0.266377	0.159503	0.473181	0.230314	0.995175	0.423332	0.652716	0.635203	0.58549	0.805241	0.151645	0.00142962	0.788681	0.190868		0.321302	0.688594	0.552722	0.741414	0.925295	0.128158	0.78887
		N	27	27	27	27	27	27	25	27	27	27	27	27	27	27	27	27	27	27	27	27	27	27	27	27	27	27	27	27	27	27	27	27	27	27	27
	Cer(d18:2/18:0)	Correlation Coefficient	0.108703	0.0513212	0.0258409	0.00658398	-0.151805	0.113657	-0.357583	0.0634654	0.0644964	0.227009	0.316473	0.209473	0.187252	.607**	0.0821751	.749**	0.061668	0.240721	.733**	.710**	.629**	.585**	.595**	.530**	.481*	0.0449473	0.0887328	0.19835	1	0.16659	0.164934	.623**	.656**	.635**	.473*
		Sig. (2-tailed)	0.589396	0.799324	0.898196	0.973999	0.449724	0.572435	0.0792704	0.75315	0.749265	0.254828	0.107774	0.294344	0.349656	0.000787469	0.683656	6.86141e-06	0.759936	0.226463	1.34935e-05	3.40135e-05	0.000434902	0.00136633	0.00105182	0.00446079	0.0110359	0.823836	0.659849	0.321302		0.406259	0.411007	0.000512542	0.000201703	0.000369159	0.012671
		N	27	27	27	27	27	27	25	27	27	27	27	27	27	27	27	27	27	27	27	27	27	27	27	27	27	27	27	27	27	27	27	27	27	27	27
	Cer(d18:2/18:1)	Correlation Coefficient	-0.0721219	0.230299	-0.251209	-0.151079	-0.144649	0.321674	-0.114341	-0.356575	0.254584	0.255842	-0.0852559	0.130309	0.058383	0.127367	0.135003	0.233354	0.218482	-0.180513	0.340055	0.354819	0.256187	0.13644	0.254734	0.236328	0.137378	-0.158973	0.0570996	-0.0808251	0.16659	1	.521**	0.214755	0.0777574	0.270617	0.0543678
		Sig. (2-tailed)	0.720726	0.247819	0.206251	0.45192	0.471617	0.101798	0.586287	0.0678973	0.200017	0.197727	0.672433	0.517092	0.772383	0.526675	0.501974	0.241428	0.273586	0.367576	0.0826495	0.0693611	0.197103	0.497391	0.199743	0.235311	0.494412	0.428352	0.777262	0.688594	0.406259		0.00537407	0.282057	0.699863	0.17217	0.787672
		N	27	27	27	27	27	27	25	27	27	27	27	27	27	27	27	27	27	27	27	27	27	27	27	27	27	27	27	27	27	27	27	27	27	27	27
	Cer(d18:2/20:0)	Correlation Coefficient	-0.0134201	-0.113945	-0.199566	0.128552	0.060841	.465*	-0.107432	-0.265484	0.293443	0.0571341	0.00183374	.453*	-0.0779578	0.0730106	0.15824	0.0879793	0.0500383	-0.270964	0.137968	0.25802	.398*	0.349939	0.0861464	0.342246	0.12991	-0.30821	-0.268501	-0.119499	0.164934	.521**	1	0.0412466	0.128342	0.17382	-0.0989767
		Sig. (2-tailed)	0.947031	0.571455	0.318282	0.522804	0.763064	0.0144882	0.609252	0.180771	0.137397	0.77713	0.992757	0.0176034	0.699125	0.717422	0.430509	0.662569	0.804244	0.1716	0.492541	0.193805	0.0395234	0.0735572	0.669202	0.0805638	0.518386	0.117799	0.17568	0.552722	0.411007	0.00537407		0.838144	0.523489	0.385895	0.623306
		N	27	27	27	27	27	27	25	27	27	27	27	27	27	27	27	27	27	27	27	27	27	27	27	27	27	27	27	27	27	27	27	27	27	27	27
	Cer(d18:2/22:0)	Correlation Coefficient	0.116683	.511**	-0.210334	-0.0529686	-0.190334	-0.10687	-0.153905	-0.129146	0.246831	.496**	.436*	0.350893	0.228231	0.356587	-0.278125	.497**	-0.29867	0.255839	.561**	.649**	.586**	.476*	.659**	0.325851	.399*	-0.174637	0.0575337	0.0665852	.623**	0.214755	0.0412466	1	.642**	.568**	.731**
		Sig. (2-tailed)	0.562184	0.00648088	0.292318	0.793018	0.341636	0.595723	0.46263	0.52087	0.214534	0.00848053	0.022943	0.0727217	0.25221	0.0678876	0.160113	0.00839896	0.130208	0.197734	0.00231737	0.000251114	0.00133184	0.0121718	0.000188152	0.0971804	0.0392595	0.383631	0.775611	0.741414	0.000512542	0.282057	0.838144		0.000305578	0.00201797	1.4939e-05
		N	27	27	27	27	27	27	25	27	27	27	27	27	27	27	27	27	27	27	27	27	27	27	27	27	27	27	27	27	27	27	27	27	27	27	27
	Cer(d18:2/23:0)	Correlation Coefficient	-0.0496315	0.189924	-0.258601	0.0506734	-0.247016	-0.130707	-.592**	0.231886	-0.111518	0.236677	0.186956	0.144013	0.109855	.477*	-0.048855	.620**	0.120526	0.149618	.549**	.715**	.718**	.632**	.539**	0.337202	0.368011	0.0822127	0.0822474	-0.01894	.656**	0.0777574	0.128342	.642**	1	.548**	.550**
		Sig. (2-tailed)	0.805805	0.342697	0.192768	0.801808	0.214178	0.5158	0.00181778	0.244485	0.57973	0.234598	0.350432	0.473587	0.585432	0.0119507	0.808788	0.000559485	0.549287	0.456356	0.00303902	2.81998e-05	2.45724e-05	0.000405334	0.00370205	0.0854264	0.0589388	0.683518	0.683392	0.925295	0.000201703	0.699863	0.523489	0.000305578		0.00309927	0.0029433
		N	27	27	27	27	27	27	25	27	27	27	27	27	27	27	27	27	27	27	27	27	27	27	27	27	27	27	27	27	27	27	27	27	27	27	27
	Cer(d18:2/24:0)	Correlation Coefficient	0.195783	-0.0323565	-0.124439	0.105921	-0.139808	-0.127919	-.465*	-0.10055	0.137141	.486*	.420*	.506**	-0.0665954	0.163614	0.0152625	0.351648	-0.135168	-0.147741	.536**	.582**	.453*	.604**	0.301587	0.203664	0.295968	-0.101436	0.142048	0.300199	.635**	0.270617	0.17382	.568**	.548**	1	.431*
		Sig. (2-tailed)	0.32773	0.872711	0.536299	0.599012	0.486733	0.52487	0.0192608	0.617766	0.495163	0.0101591	0.0292122	0.00709088	0.741376	0.414813	0.939771	0.0720658	0.501446	0.46209	0.00396479	0.00144245	0.0176148	0.000854666	0.126317	0.308239	0.133889	0.614656	0.479707	0.128158	0.000369159	0.17217	0.385895	0.00201797	0.00309927		0.024798
		N	27	27	27	27	27	27	25	27	27	27	27	27	27	27	27	27	27	27	27	27	27	27	27	27	27	27	27	27	27	27	27	27	27	27	27
	Cer(d18:2/24:1)	Correlation Coefficient	0.303062	.568**	-0.118217	-0.0740132	-0.0574281	-0.258586	-0.0315445	-0.00580685	0.135309	.414*	0.200641	0.147786	0.287155	0.323565	-0.296703	.483*	-0.247401	0.102564	.608**	.566**	.470*	0.226905	.723**	0.181374	.400*	0.0216926	0.127935	0.0540541	.473*	0.0543678	-0.0989767	.731**	.550**	.431*	1
		Sig. (2-tailed)	0.124382	0.00198081	0.55702	0.713701	0.776012	0.192794	0.881013	0.977067	0.500998	0.0316787	0.315628	0.461952	0.146422	0.0996875	0.13288	0.0107288	0.213443	0.610705	0.000774793	0.00207379	0.0134559	0.255051	2.05687e-05	0.365257	0.0389646	0.914474	0.524817	0.78887	0.012671	0.787672	0.623306	1.4939e-05	0.0029433	0.024798
		N	27	27	27	27	27	27	25	27	27	27	27	27	27	27	27	27	27	27	27	27	27	27	27	27	27	27	27	27	27	27	27	27	27	27	27
*. Correlation is significant at the 0.05 level (2-tailed).
**. Correlation is significant at the 0.01 level (2-tailed).

## Sheet: Results Ceramides T1
Correlations
			TNF ALPHA (reference range: 3.0 pg/mL; alalytical sensitivity: 3.0 pg/mL)	IL-6 (reference range: 4.45 pg/mL)	IL-17 A (reference range: 2.0 pg/mL; analytical sensitivity: 2.0 pg/mL)	IL-17 RA (reference range: 1.93 pg/mL; analytical sensitivity: 4 pg/mL)	IL-26 (reference range: 10 pg/mL; analytical sensitivity: 3 pg/mL)	TSLP (pg/mL)	Adiponectin (μg/mL)	Cer(d16:1/18:0)	Cer(d16:1/20:0)	Cer(d16:1/22:0)	Cer(d16:1/23:0)	Cer(d16:1/24:0)	Cer(d18:1/14:0)	Cer(d18:1/16:0)	Cer(d18:1/18:0(OH))	Cer(d18:1/18:0)	Cer(d18:1/18:1)	Cer(d18:1/20:0(OH))	Cer(d18:1/20:0)	Cer(d18:1/22:0)	Cer(d18:1/23:0)	Cer(d18:1/24:0)	Cer(d18:1/24:1)	Cer(d18:1/25:0)	Cer(d18:1/26:0)	Cer(d18:1/26:1)	Cer(d18:2/14:0)	Cer(d18:2/16:0)	Cer(d18:2/18:0)	Cer(d18:2/18:1)	Cer(d18:2/20:0)	Cer(d18:2/22:0)	Cer(d18:2/23:0)	Cer(d18:2/24:0)	Cer(d18:2/24:1)
Spearman's rho	TNF ALPHA (reference range: 3.0 pg/mL; alalytical sensitivity: 3.0 pg/mL)	Correlation Coefficient	1	0.279693	0.360033	0.0633939	-0.168293	0.242308	.520*	0.048903	0.380933	0.293418	-0.0756158	0.304049	0.127687	0.248767	-0.444379	0.268143	-0.128866	0.122367	0.450758	.589*	0.451161	0.357204	0.265777	0.444379	0.184981	0.12685	-0.0532984	-0.0298471	0.0318932	0.257272	0.342321	0.504364	.538*	0.363583	0.0659127
		Sig. (2-tailed)		0.157674	0.0650847	0.75342	0.401411	0.265294	0.0109438	0.862595	0.161261	0.288506	0.788826	0.270565	0.650195	0.37129	0.0970072	0.333909	0.647157	0.663963	0.0917427	0.020882	0.091417	0.191193	0.338354	0.0970072	0.509249	0.652354	0.850369	0.915907	0.910163	0.35461	0.211685	0.0552082	0.0386017	0.182818	0.815462
		N	27	27	27	27	27	23	23	15	15	15	15	15	15	15	15	15	15	15	15	15	15	15	15	15	15	15	15	15	15	15	15	15	15	15	15
	IL-6 (reference range: 4.45 pg/mL)	Correlation Coefficient	0.279693	1	0.201597	-0.109295	-0.105292	-0.253521	.568**	0.282143	-0.00893655	-0.15	-.544*	-0.075	-0.00714924	-0.103571	-0.210714	0.0107239	-0.368516	-0.0965148	0.117857	0.103571	-0.148347	-0.257143	-0.075	-0.0928571	-0.125	0.111012	0.0250672	-0.00895258	-0.257143	0.142857	0.367857	0.0768544	-0.0928571	-0.114286	-0.153571
		Sig. (2-tailed)	0.157674		0.294318	0.572498	0.586724	0.243116	0.00465207	0.308284	0.974784	0.59363	0.0361214	0.790511	0.979826	0.71338	0.450958	0.969743	0.176508	0.732222	0.675712	0.71338	0.597753	0.35486	0.790511	0.742045	0.657136	0.693678	0.92934	0.974739	0.35486	0.611522	0.177342	0.785441	0.742045	0.685066	0.584764
		N	27	29	29	29	29	23	23	15	15	15	15	15	15	15	15	15	15	15	15	15	15	15	15	15	15	15	15	15	15	15	15	15	15	15	15
	IL-17 A (reference range: 2.0 pg/mL; analytical sensitivity: 2.0 pg/mL)	Correlation Coefficient	0.360033	0.201597	1	0.339022	.371*	0.196359	0.196089	-0.0909241	0.311239	0.396429	0.0382565	0.469168	0.0746244	0.367333	-0.0691023	0.249355	0.15667	0.134688	0.207307	0.392792	0.362202	0.28732	0.20367	0.349149	0.0691023	0.284446	0.131283	-0.158633	0.112746	0.0981981	0.327327	0.444106	.524*	0.465531	0.258225
		Sig. (2-tailed)	0.0650847	0.294318		0.062082	0.0400327	0.369198	0.358455	0.747252	0.258822	0.143494	0.892326	0.0776833	0.791538	0.178007	0.806684	0.370124	0.577117	0.632237	0.458479	0.14754	0.184611	0.299107	0.466575	0.202119	0.806684	0.304182	0.640948	0.572291	0.689112	0.727714	0.233688	0.0972369	0.0450988	0.0803298	0.352768
		N	27	29	31	31	31	23	24	15	15	15	15	15	15	15	15	15	15	15	15	15	15	15	15	15	15	15	15	15	15	15	15	15	15	15	15
	IL-17 RA (reference range: 1.93 pg/mL; analytical sensitivity: 4 pg/mL)	Correlation Coefficient	0.0633939	-0.109295	0.339022	1	.830**	-0.112261	-0.121896	-0.0790569	0.146951	0.278582	0.135769	0.316228	0.33535	0.0376462	0.237171	-0.246803	-0.0848555	-0.00753596	-0.139291	0.0752923	0.182747	0.184466	0.109174	0.04894	0.229642	0.241583	0.109467	-0.158539	-0.312463	0.0150585	0.312463	0.276947	0.380226	0.312463	0.112938
		Sig. (2-tailed)	0.75342	0.572498	0.062082		7.74924e-09	0.610067	0.570435	0.779431	0.601241	0.314691	0.629481	0.250858	0.221744	0.894035	0.394707	0.375203	0.763662	0.978735	0.620533	0.789711	0.514466	0.510449	0.698529	0.862492	0.410321	0.385706	0.697753	0.572523	0.256853	0.957522	0.256853	0.317658	0.162104	0.256853	0.688606
		N	27	29	31	31	31	23	24	15	15	15	15	15	15	15	15	15	15	15	15	15	15	15	15	15	15	15	15	15	15	15	15	15	15	15	15
	IL-26 (reference range: 10 pg/mL; analytical sensitivity: 3 pg/mL)	Correlation Coefficient	-0.168293	-0.105292	.371*	.830**	1	-0.207679	-0.106538	-0.0564076	0.0806543	0.245776	-0.0968719	0.189368	0.403272	0.116844	0.419028	-0.203652	-0.224016	0.165341	-0.0966988	0	0.161309	0.0564076	0.261892	0.0120873	0.161165	0.375715	0.143418	-0.0242397	-0.290096	0.0805823	0.330387	0.15526	0.249805	0.18131	0.124903
		Sig. (2-tailed)	0.401411	0.586724	0.0400327	7.74924e-09		0.341669	0.612249	0.841738	0.775078	0.377257	0.731265	0.499072	0.136086	0.67836	0.120026	0.466614	0.422194	0.555937	0.731729	1	0.565745	0.841738	0.345726	0.965898	0.566097	0.167557	0.610109	0.931667	0.294253	0.775275	0.229086	0.580592	0.369232	0.517835	0.657388
		N	27	29	31	31	32	23	25	15	15	15	15	15	15	15	15	15	15	15	15	15	15	15	15	15	15	15	15	15	15	15	15	15	15	15	15
	TSLP (pg/mL)	Correlation Coefficient	0.242308	-0.253521	0.196359	-0.112261	-0.207679	1	-0.0217745	0.279121	0.391639	0.125275	-0.00220265	-0.0945055	0.178218	.626*	-0.402198	.581*	0.0946095	0.332233	0.393407	0.301099	0.246425	0.195604	0.327473	0.30989	0.0197802	0.224919	-0.240354	0.222713	0.472527	-0.178022	0.323077	0.132013	0.0989011	-0.0505495	-0.151648
		Sig. (2-tailed)	0.265294	0.243116	0.369198	0.610067	0.341669		0.92536	0.333845	0.166104	0.669582	0.994037	0.747938	0.542145	0.0165419	0.153974	0.0293901	0.747669	0.245826	0.164032	0.295514	0.395723	0.50275	0.253071	0.280933	0.946489	0.439468	0.407833	0.444085	0.0879674	0.542597	0.259874	0.652801	0.736585	0.863742	0.604791
		N	23	23	23	23	23	23	21	14	14	14	14	14	14	14	14	14	14	14	14	14	14	14	14	14	14	14	14	14	14	14	14	14	14	14	14
	Adiponectin (μg/mL)	Correlation Coefficient	.520*	.568**	0.196089	-0.121896	-0.106538	-0.0217745	1	0.447228	0.472695	0.237925	-0.422939	0.184258	0.243509	0.152057	-0.221825	0.179946	-0.176523	0.325873	0.300537	0.296959	0.239033	0.125224	0.189625	0.21288	-0.316637	0.359641	-0.171301	0.258296	-0.00178891	0.259392	0.348838	0.196061	0.318426	0.101968	-0.144902
		Sig. (2-tailed)	0.0109438	0.00465207	0.358455	0.570435	0.612249	0.92536		0.0946305	0.0751773	0.393161	0.116251	0.510935	0.381812	0.588516	0.426866	0.521042	0.529131	0.235894	0.276415	0.282453	0.390895	0.656557	0.498481	0.446208	0.250211	0.187964	0.541579	0.35263	0.994952	0.350518	0.202548	0.483735	0.247397	0.717648	0.606379
		N	23	23	24	24	25	21	25	15	15	15	15	15	15	15	15	15	15	15	15	15	15	15	15	15	15	15	15	15	15	15	15	15	15	15	15
	Cer(d16:1/18:0)	Correlation Coefficient	0.048903	0.282143	-0.0909241	-0.0790569	-0.0564076	0.279121	0.447228	1	0.512958	0.221429	-0.152057	0.0678571	0.198392	0.128571	0.1	-0.0929402	0.100179	0.0536193	-0.0392857	-0.0821429	-0.0303843	0.05	0.0857143	-0.157143	-0.360714	0.320502	-0.388542	0.306178	0.132143	-0.3	0.110714	-0.00536193	0.0535714	-0.146429	-0.289286
		Sig. (2-tailed)	0.862595	0.308284	0.747252	0.779431	0.841738	0.333845	0.0946305		0.0505344	0.427714	0.588516	0.810109	0.478447	0.647916	0.722897	0.741822	0.722419	0.849477	0.889446	0.771029	0.914398	0.859541	0.761334	0.575953	0.186554	0.244156	0.152363	0.267054	0.638744	0.277317	0.694463	0.984869	0.84961	0.60255	0.295665
		N	15	15	15	15	15	14	15	15	15	15	15	15	15	15	15	15	15	15	15	15	15	15	15	15	15	15	15	15	15	15	15	15	15	15	15
	Cer(d16:1/20:0)	Correlation Coefficient	0.380933	-0.00893655	0.311239	0.146951	0.0806543	0.391639	0.472695	0.512958	1	.722**	0.204118	.693**	0.398032	0.414656	0.0768544	0.404293	0.38496	0.423971	0.495085	.576*	.608*	.634*	.549*	0.484361	-0.0536193	.548*	-.562*	.554*	.515*	0.336014	0.482574	.565*	.720**	.524*	0.248436
		Sig. (2-tailed)	0.161261	0.974784	0.258822	0.601241	0.775078	0.166104	0.0751773	0.0505344		0.00236707	0.465573	0.00414255	0.141735	0.124345	0.785441	0.135003	0.15651	0.115269	0.060601	0.0247771	0.0161383	0.0110616	0.0341623	0.0672997	0.849477	0.034287	0.029284	0.0322144	0.0496001	0.220773	0.0684661	0.0280882	0.00245602	0.0451186	0.371948
		N	15	15	15	15	15	14	15	15	15	15	15	15	15	15	15	15	15	15	15	15	15	15	15	15	15	15	15	15	15	15	15	15	15	15	15
	Cer(d16:1/22:0)	Correlation Coefficient	0.293418	-0.15	0.396429	0.278582	0.245776	0.125275	0.237925	0.221429	.722**	1	.555*	.882**	0.403932	0.285714	0.203571	0.157283	0.470484	0.298481	0.467857	.600*	.838**	.854**	.629*	.739**	-0.0142857	0.436886	-0.145032	.609*	.536*	0.496429	0.353571	.536*	.882**	.825**	.696**
		Sig. (2-tailed)	0.288506	0.59363	0.143494	0.314691	0.377257	0.669582	0.393161	0.427714	0.00236707		0.0319149	1.35582e-05	0.135385	0.301936	0.466795	0.575607	0.0767417	0.279876	0.0786302	0.0180501	9.50188e-05	5.17314e-05	0.0120795	0.00163551	0.9597	0.103458	0.606053	0.0160171	0.039567	0.0597974	0.196072	0.0393571	1.35582e-05	0.000153236	0.00392119
		N	15	15	15	15	15	14	15	15	15	15	15	15	15	15	15	15	15	15	15	15	15	15	15	15	15	15	15	15	15	15	15	15	15	15	15
	Cer(d16:1/23:0)	Correlation Coefficient	-0.0756158	-.544*	0.0382565	0.135769	-0.0968719	-0.00220265	-0.422939	-0.152057	0.204118	.555*	1	.576*	0.0125336	-0.0447228	-0.0250448	0.00537153	.641*	-0.153984	0.135957	0.316637	0.468219	.674**	0.130591	0.454384	0.194991	-0.158744	-0.00358745	0.206278	0.479428	0.175313	-0.0483006	0.346464	0.44365	.646**	.553*
		Sig. (2-tailed)	0.788826	0.0361214	0.892326	0.629481	0.731265	0.994037	0.116251	0.588516	0.465573	0.0319149		0.0246183	0.96464	0.874251	0.929403	0.984842	0.0100714	0.583744	0.629001	0.250211	0.0783684	0.00582149	0.642725	0.0888419	0.486171	0.572019	0.989876	0.460762	0.0705541	0.532003	0.864273	0.205847	0.0976222	0.0093058	0.032589
		N	15	15	15	15	15	14	15	15	15	15	15	15	15	15	15	15	15	15	15	15	15	15	15	15	15	15	15	15	15	15	15	15	15	15	15
	Cer(d16:1/24:0)	Correlation Coefficient	0.304049	-0.075	0.469168	0.316228	0.189368	-0.0945055	0.184258	0.0678571	.693**	.882**	.576*	1	0.226988	0.0892857	0.142857	0.184093	.533*	0.155496	0.375	.604*	.695**	.771**	0.417857	.604*	-0.0285714	0.327665	-0.24351	0.413609	0.467857	.596*	0.360714	.663**	.846**	.918**	.736**
		Sig. (2-tailed)	0.270565	0.790511	0.0776833	0.250858	0.499072	0.747938	0.510935	0.810109	0.00414255	1.35582e-05	0.0246183		0.415899	0.751673	0.611522	0.51132	0.0407294	0.580009	0.168433	0.0172001	0.00400737	0.000756875	0.121173	0.0172001	0.91949	0.233177	0.38181	0.125394	0.0786302	0.0189319	0.186554	0.00704883	6.92382e-05	1.4177e-06	0.00176987
		N	15	15	15	15	15	14	15	15	15	15	15	15	15	15	15	15	15	15	15	15	15	15	15	15	15	15	15	15	15	15	15	15	15	15	15
	Cer(d18:1/14:0)	Correlation Coefficient	0.127687	-0.00714924	0.0746244	0.33535	0.403272	0.178218	0.243509	0.198392	0.398032	0.403932	0.0125336	0.226988	1	0.45219	0.0714924	0.246869	-0.0483438	.728**	0.275246	0.234138	0.402504	0.361037	0.453977	0.328865	-0.296694	.834**	-0.277778	.610*	0.0929402	0.366399	.670**	0.275492	0.377123	0.298481	0.164433
		Sig. (2-tailed)	0.650195	0.979826	0.791538	0.221744	0.136086	0.542145	0.381812	0.478447	0.141735	0.135385	0.96464	0.415899		0.0905893	0.800121	0.37507	0.864153	0.00208664	0.320761	0.400959	0.136904	0.186132	0.0891639	0.231368	0.282905	0.000110314	0.316147	0.015701	0.741822	0.179198	0.00625277	0.320311	0.165843	0.279876	0.558141
		N	15	15	15	15	15	14	15	15	15	15	15	15	15	15	15	15	15	15	15	15	15	15	15	15	15	15	15	15	15	15	15	15	15	15	15
	Cer(d18:1/16:0)	Correlation Coefficient	0.248767	-0.103571	0.367333	0.0376462	0.116844	.626*	0.152057	0.128571	0.414656	0.285714	-0.0447228	0.0892857	0.45219	1	-0.0857143	.706**	0.291593	.640*	.704**	.589*	.574*	0.464286	.736**	.575*	0.207143	.582*	-0.109222	0.504926	.582*	0.139286	0.425	0.487936	0.325	0.178571	0.0892857
		Sig. (2-tailed)	0.37129	0.71338	0.178007	0.894035	0.67836	0.0165419	0.588516	0.647916	0.124345	0.301936	0.874251	0.751673	0.0905893		0.761334	0.00326812	0.291656	0.0101991	0.00342434	0.0207944	0.0253337	0.081251	0.00176987	0.0249362	0.458843	0.0228589	0.698403	0.0548933	0.0227937	0.620546	0.114295	0.0650101	0.237225	0.524284	0.751673
		N	15	15	15	15	15	14	15	15	15	15	15	15	15	15	15	15	15	15	15	15	15	15	15	15	15	15	15	15	15	15	15	15	15	15	15
	Cer(d18:1/18:0(OH))	Correlation Coefficient	-0.444379	-0.210714	-0.0691023	0.237171	0.419028	-0.402198	-0.221825	0.1	0.0768544	0.203571	-0.0250448	0.142857	0.0714924	-0.0857143	1	-0.248436	0.187836	0.18588	-0.125	-0.203571	0.0732797	-0.0678571	0.0535714	-0.0464286	-0.05	0.34736	0.0429724	0.0877353	-0.025	0.15	-0.239286	-0.216265	0.0357143	0.1	0.2
		Sig. (2-tailed)	0.0970072	0.450958	0.806684	0.394707	0.120026	0.153974	0.426866	0.722897	0.785441	0.466795	0.929403	0.611522	0.800121	0.761334		0.371948	0.502616	0.507155	0.657136	0.466795	0.795221	0.810109	0.84961	0.869492	0.859541	0.204597	0.879138	0.755863	0.929529	0.59363	0.390379	0.438839	0.899447	0.722897	0.474814
		N	15	15	15	15	15	14	15	15	15	15	15	15	15	15	15	15	15	15	15	15	15	15	15	15	15	15	15	15	15	15	15	15	15	15	15
	Cer(d18:1/18:0)	Correlation Coefficient	0.268143	0.0107239	0.249355	-0.246803	-0.203652	.581*	0.179946	-0.0929402	0.404293	0.157283	0.00537153	0.184093	0.246869	.706**	-0.248436	1	0.199642	.645**	.765**	.674**	0.452594	0.319929	.613*	0.439678	0.164433	0.438173	-0.46147	0.33871	.729**	0.470063	0.473637	.661**	0.16622	0.323503	0.260947
		Sig. (2-tailed)	0.333909	0.969743	0.370124	0.375203	0.466614	0.0293901	0.521042	0.741822	0.135003	0.575607	0.984842	0.51132	0.37507	0.00326812	0.371948		0.475621	0.0094364	0.000891948	0.00588229	0.0902655	0.245049	0.0150937	0.10102	0.558141	0.10233	0.0833604	0.216859	0.00203674	0.0770422	0.0745175	0.00729604	0.55381	0.239518	0.347533
		N	15	15	15	15	15	14	15	15	15	15	15	15	15	15	15	15	15	15	15	15	15	15	15	15	15	15	15	15	15	15	15	15	15	15	15
	Cer(d18:1/18:1)	Correlation Coefficient	-0.128866	-0.368516	0.15667	-0.0848555	-0.224016	0.0946095	-0.176523	0.100179	0.38496	0.470484	.641*	.533*	-0.0483438	0.291593	0.187836	0.199642	1	0.111907	0.243292	0.322004	0.444047	.623*	0.14848	0.472273	-0.0536673	0.128251	0.0511211	0.43139	.644**	0.14848	-0.0840788	0.306177	0.379249	0.483006	0.29517
		Sig. (2-tailed)	0.647157	0.176508	0.577117	0.763662	0.422194	0.747669	0.529131	0.722419	0.15651	0.0767417	0.0100714	0.0407294	0.864153	0.291656	0.502616	0.475621		0.69132	0.38225	0.241829	0.0972873	0.0131889	0.597421	0.0754743	0.849343	0.648741	0.856421	0.108376	0.00956812	0.597421	0.765769	0.267055	0.163275	0.0681827	0.285501
		N	15	15	15	15	15	14	15	15	15	15	15	15	15	15	15	15	15	15	15	15	15	15	15	15	15	15	15	15	15	15	15	15	15	15	15
	Cer(d18:1/20:0(OH))	Correlation Coefficient	0.122367	-0.0965148	0.134688	-0.00753596	0.165341	0.332233	0.325873	0.0536193	0.423971	0.298481	-0.153984	0.155496	.728**	.640*	0.18588	.645**	0.111907	1	0.49151	0.334227	0.452594	0.273459	.556*	0.387846	-0.300268	.849**	-0.317205	.589*	0.427167	.515*	0.470063	0.291592	0.23235	0.25916	0.155496
		Sig. (2-tailed)	0.663963	0.732222	0.632237	0.978735	0.555937	0.245826	0.235894	0.849477	0.115269	0.279876	0.583744	0.580009	0.00208664	0.0101991	0.507155	0.0094364	0.69132		0.0627775	0.223392	0.0902655	0.324041	0.0314349	0.153163	0.276866	6.12827e-05	0.249317	0.0209502	0.112263	0.0496001	0.0770422	0.291657	0.404667	0.350965	0.580009
		N	15	15	15	15	15	14	15	15	15	15	15	15	15	15	15	15	15	15	15	15	15	15	15	15	15	15	15	15	15	15	15	15	15	15	15
	Cer(d18:1/20:0)	Correlation Coefficient	0.450758	0.117857	0.207307	-0.139291	-0.0966988	0.393407	0.300537	-0.0392857	0.495085	0.467857	0.135957	0.375	0.275246	.704**	-0.125	.765**	0.243292	0.49151	1	.932**	.817**	.657**	.857**	.814**	0.432143	0.388542	-0.268578	.560*	.704**	.632*	0.410714	.736**	.532*	.521*	0.5
		Sig. (2-tailed)	0.0917427	0.675712	0.458479	0.620533	0.731729	0.164032	0.276415	0.889446	0.060601	0.0786302	0.629001	0.168433	0.320761	0.00342434	0.657136	0.000891948	0.38225	0.0627775		4.24122e-07	0.00020206	0.00777025	4.446e-05	0.000219366	0.107693	0.152363	0.333095	0.0297766	0.00342434	0.0114575	0.128329	0.00174448	0.0411586	0.0462192	0.0576988
		N	15	15	15	15	15	14	15	15	15	15	15	15	15	15	15	15	15	15	15	15	15	15	15	15	15	15	15	15	15	15	15	15	15	15	15
	Cer(d18:1/22:0)	Correlation Coefficient	.589*	0.103571	0.392792	0.0752923	0	0.301099	0.296959	-0.0821429	.576*	.600*	0.316637	.604*	0.234138	.589*	-0.203571	.674**	0.322004	0.334227	.932**	1	.867**	.782**	.786**	.850**	0.467857	0.31155	-0.256044	0.461953	.654**	.650**	0.471429	.881**	.714**	.718**	.600*
		Sig. (2-tailed)	0.020882	0.71338	0.14754	0.789711	1	0.295514	0.282453	0.771029	0.0247771	0.0180501	0.250211	0.0172001	0.400959	0.0207944	0.466795	0.00588229	0.241829	0.223392	4.24122e-07		2.88428e-05	0.00056971	0.000516455	5.99589e-05	0.0786302	0.25832	0.356993	0.0829957	0.00823037	0.00871158	0.0760704	1.42868e-05	0.00277438	0.00258117	0.0180501
		N	15	15	15	15	15	14	15	15	15	15	15	15	15	15	15	15	15	15	15	15	15	15	15	15	15	15	15	15	15	15	15	15	15	15	15
	Cer(d18:1/23:0)	Correlation Coefficient	0.451161	-0.148347	0.362202	0.182747	0.161309	0.246425	0.239033	-0.0303843	.608*	.838**	0.468219	.695**	0.402504	.574*	0.0732797	0.452594	0.444047	0.452594	.817**	.867**	1	.917**	.828**	.956**	0.300268	0.4319	-0.091398	.635*	.651**	.638*	0.348526	.688**	.849**	.794**	.686**
		Sig. (2-tailed)	0.091417	0.597753	0.184611	0.514466	0.565745	0.395723	0.390895	0.914398	0.0161383	9.50188e-05	0.0783684	0.00400737	0.136904	0.0253337	0.795221	0.0902655	0.0972873	0.0902655	0.00020206	2.88428e-05		1.52608e-06	0.000140326	2.60886e-08	0.276866	0.107913	0.745974	0.0109278	0.00863182	0.0104806	0.20298	0.00459311	6.2516e-05	0.000413536	0.00471991
		N	15	15	15	15	15	14	15	15	15	15	15	15	15	15	15	15	15	15	15	15	15	15	15	15	15	15	15	15	15	15	15	15	15	15	15
	Cer(d18:1/24:0)	Correlation Coefficient	0.357204	-0.257143	0.28732	0.184466	0.0564076	0.195604	0.125224	0.05	.634*	.854**	.674**	.771**	0.361037	0.464286	-0.0678571	0.319929	.623*	0.273459	.657**	.782**	.917**	1	.668**	.889**	0.2	0.299016	-0.114593	.655**	.646**	0.496429	0.303571	.677**	.868**	.804**	.636*
		Sig. (2-tailed)	0.191193	0.35486	0.299107	0.510449	0.841738	0.50275	0.656557	0.859541	0.0110616	5.17314e-05	0.00582149	0.000756875	0.186132	0.081251	0.810109	0.245049	0.0131889	0.324041	0.00777025	0.00056971	1.52608e-06		0.00650996	9.19297e-06	0.474814	0.278972	0.684259	0.00800133	0.00921455	0.0597974	0.271356	0.00552936	2.75181e-05	0.000307265	0.0108607
		N	15	15	15	15	15	14	15	15	15	15	15	15	15	15	15	15	15	15	15	15	15	15	15	15	15	15	15	15	15	15	15	15	15	15	15
	Cer(d18:1/24:1)	Correlation Coefficient	0.265777	-0.075	0.20367	0.109174	0.261892	0.327473	0.189625	0.0857143	.549*	.629*	0.130591	0.417857	0.453977	.736**	0.0535714	.613*	0.14848	.556*	.857**	.786**	.828**	.668**	1	.743**	0.346429	.516*	-0.257834	.657**	.661**	.529*	0.471429	.656**	.575*	0.496429	.543*
		Sig. (2-tailed)	0.338354	0.790511	0.466575	0.698529	0.345726	0.253071	0.498481	0.761334	0.0341623	0.0120795	0.642725	0.121173	0.0891639	0.00176987	0.84961	0.0150937	0.597421	0.0314349	4.446e-05	0.000516455	0.000140326	0.00650996		0.00150949	0.205896	0.0491225	0.353522	0.00777317	0.00733057	0.0427973	0.0760704	0.00792251	0.0249362	0.0597974	0.0365218
		N	15	15	15	15	15	14	15	15	15	15	15	15	15	15	15	15	15	15	15	15	15	15	15	15	15	15	15	15	15	15	15	15	15	15	15
	Cer(d18:1/25:0)	Correlation Coefficient	0.444379	-0.0928571	0.349149	0.04894	0.0120873	0.30989	0.21288	-0.157143	0.484361	.739**	0.454384	.604*	0.328865	.575*	-0.0464286	0.439678	0.472273	0.387846	.814**	.850**	.956**	.889**	.743**	1	0.321429	0.322293	0.0859448	.634*	.607*	.596*	0.328571	.593*	.796**	.714**	.621*
		Sig. (2-tailed)	0.0970072	0.742045	0.202119	0.862492	0.965898	0.280933	0.446208	0.575953	0.0672997	0.00163551	0.0888419	0.0172001	0.231368	0.0249362	0.869492	0.10102	0.0754743	0.153163	0.000219366	5.99589e-05	2.60886e-08	9.19297e-06	0.00150949		0.242719	0.241382	0.76071	0.0111704	0.0163813	0.0189319	0.23181	0.0197086	0.000380468	0.00277438	0.013402
		N	15	15	15	15	15	14	15	15	15	15	15	15	15	15	15	15	15	15	15	15	15	15	15	15	15	15	15	15	15	15	15	15	15	15	15
	Cer(d18:1/26:0)	Correlation Coefficient	0.184981	-0.125	0.0691023	0.229642	0.161165	0.0197802	-0.316637	-0.360714	-0.0536193	-0.0142857	0.194991	-0.0285714	-0.296694	0.207143	-0.05	0.164433	-0.0536673	-0.300268	0.432143	0.467857	0.300268	0.2	0.346429	0.321429	1	-0.341989	0.130708	-0.2077	0.114286	0.0178571	-0.0142857	0.327078	0.153571	0.1	0.175
		Sig. (2-tailed)	0.509249	0.657136	0.806684	0.410321	0.566097	0.946489	0.250211	0.186554	0.849477	0.9597	0.486171	0.91949	0.282905	0.458843	0.859541	0.558141	0.849343	0.276866	0.107693	0.0786302	0.276866	0.474814	0.205896	0.242719		0.212158	0.642424	0.457608	0.685066	0.949635	0.9597	0.234065	0.584764	0.722897	0.532748
		N	15	15	15	15	15	14	15	15	15	15	15	15	15	15	15	15	15	15	15	15	15	15	15	15	15	15	15	15	15	15	15	15	15	15	15
	Cer(d18:1/26:1)	Correlation Coefficient	0.12685	0.111012	0.284446	0.241583	0.375715	0.224919	0.359641	0.320502	.548*	0.436886	-0.158744	0.327665	.834**	.582*	0.34736	0.438173	0.128251	.849**	0.388542	0.31155	0.4319	0.299016	.516*	0.322293	-0.341989	1	-0.364452	.583*	0.281111	0.44942	.609*	0.367384	0.368846	0.350941	0.20949
		Sig. (2-tailed)	0.652354	0.693678	0.304182	0.385706	0.167557	0.439468	0.187964	0.244156	0.034287	0.103458	0.572019	0.233177	0.000110314	0.0228589	0.204597	0.10233	0.648741	6.12827e-05	0.152363	0.25832	0.107913	0.278972	0.0491225	0.241382	0.212158		0.181695	0.0224079	0.310133	0.09283	0.0160171	0.177943	0.17609	0.199653	0.453652
		N	15	15	15	15	15	14	15	15	15	15	15	15	15	15	15	15	15	15	15	15	15	15	15	15	15	15	15	15	15	15	15	15	15	15	15
	Cer(d18:2/14:0)	Correlation Coefficient	-0.0532984	0.0250672	0.131283	0.109467	0.143418	-0.240354	-0.171301	-0.388542	-.562*	-0.145032	-0.00358745	-0.24351	-0.277778	-0.109222	0.0429724	-0.46147	0.0511211	-0.317205	-0.268578	-0.256044	-0.091398	-0.114593	-0.257834	0.0859448	0.130708	-0.364452	1	-0.157989	-0.336617	-0.272159	-0.239929	-0.448029	-0.132498	-0.204119	-0.162937
		Sig. (2-tailed)	0.850369	0.92934	0.640948	0.697753	0.610109	0.407833	0.541579	0.152363	0.029284	0.606053	0.989876	0.38181	0.316147	0.698403	0.879138	0.0833604	0.856421	0.249317	0.333095	0.356993	0.745974	0.684259	0.353522	0.76071	0.642424	0.181695		0.573873	0.219894	0.326439	0.389067	0.0939693	0.637834	0.465572	0.561776
		N	15	15	15	15	15	14	15	15	15	15	15	15	15	15	15	15	15	15	15	15	15	15	15	15	15	15	15	15	15	15	15	15	15	15	15
	Cer(d18:2/16:0)	Correlation Coefficient	-0.0298471	-0.00895258	-0.158633	-0.158539	-0.0242397	0.222713	0.258296	0.306178	.554*	.609*	0.206278	0.413609	.610*	0.504926	0.0877353	0.33871	0.43139	.589*	.560*	0.461953	.635*	.655**	.657**	.634*	-0.2077	.583*	-0.157989	1	.568*	0.48523	0.45121	0.314517	0.467325	0.374218	0.327665
		Sig. (2-tailed)	0.915907	0.974739	0.572291	0.572523	0.931667	0.444085	0.35263	0.267054	0.0322144	0.0160171	0.460762	0.125394	0.015701	0.0548933	0.755863	0.216859	0.108376	0.0209502	0.0297766	0.0829957	0.0109278	0.00800133	0.00777317	0.0111704	0.457608	0.0224079	0.573873		0.0273158	0.0667379	0.0913772	0.253572	0.0790169	0.169393	0.233177
		N	15	15	15	15	15	14	15	15	15	15	15	15	15	15	15	15	15	15	15	15	15	15	15	15	15	15	15	15	15	15	15	15	15	15	15
	Cer(d18:2/18:0)	Correlation Coefficient	0.0318932	-0.257143	0.112746	-0.312463	-0.290096	0.472527	-0.00178891	0.132143	.515*	.536*	0.479428	0.467857	0.0929402	.582*	-0.025	.729**	.644**	0.427167	.704**	.654**	.651**	.646**	.661**	.607*	0.114286	0.281111	-0.336617	.568*	1	0.4	0.178571	.602*	0.346429	.529*	0.503571
		Sig. (2-tailed)	0.910163	0.35486	0.689112	0.256853	0.294253	0.0879674	0.994952	0.638744	0.0496001	0.039567	0.0705541	0.0786302	0.741822	0.0227937	0.929529	0.00203674	0.00956812	0.112263	0.00342434	0.00823037	0.00863182	0.00921455	0.00733057	0.0163813	0.685066	0.310133	0.219894	0.0273158		0.139595	0.524284	0.0174935	0.205896	0.0427973	0.0556545
		N	15	15	15	15	15	14	15	15	15	15	15	15	15	15	15	15	15	15	15	15	15	15	15	15	15	15	15	15	15	15	15	15	15	15	15
	Cer(d18:2/18:1)	Correlation Coefficient	0.257272	0.142857	0.0981981	0.0150585	0.0805823	-0.178022	0.259392	-0.3	0.336014	0.496429	0.175313	.596*	0.366399	0.139286	0.15	0.470063	0.14848	.515*	.632*	.650**	.638*	0.496429	.529*	.596*	0.0178571	0.44942	-0.272159	0.48523	0.4	1	0.396429	.597*	0.503571	.732**	.732**
		Sig. (2-tailed)	0.35461	0.611522	0.727714	0.957522	0.775275	0.542597	0.350518	0.277317	0.220773	0.0597974	0.532003	0.0189319	0.179198	0.620546	0.59363	0.0770422	0.597421	0.0496001	0.0114575	0.00871158	0.0104806	0.0597974	0.0427973	0.0189319	0.949635	0.09283	0.326439	0.0667379	0.139595		0.143495	0.0187982	0.0556545	0.00191296	0.00191296
		N	15	15	15	15	15	14	15	15	15	15	15	15	15	15	15	15	15	15	15	15	15	15	15	15	15	15	15	15	15	15	15	15	15	15	15
	Cer(d18:2/20:0)	Correlation Coefficient	0.342321	0.367857	0.327327	0.312463	0.330387	0.323077	0.348838	0.110714	0.482574	0.353571	-0.0483006	0.360714	.670**	0.425	-0.239286	0.473637	-0.0840788	0.470063	0.410714	0.471429	0.348526	0.303571	0.471429	0.328571	-0.0142857	.609*	-0.239929	0.45121	0.178571	0.396429	1	.550*	0.364286	0.353571	0.160714
		Sig. (2-tailed)	0.211685	0.177342	0.233688	0.256853	0.229086	0.259874	0.202548	0.694463	0.0684661	0.196072	0.864273	0.186554	0.00625277	0.114295	0.390379	0.0745175	0.765769	0.0770422	0.128329	0.0760704	0.20298	0.271356	0.0760704	0.23181	0.9597	0.0160171	0.389067	0.0913772	0.524284	0.143495		0.0334644	0.18191	0.196072	0.567197
		N	15	15	15	15	15	14	15	15	15	15	15	15	15	15	15	15	15	15	15	15	15	15	15	15	15	15	15	15	15	15	15	15	15	15	15
	Cer(d18:2/22:0)	Correlation Coefficient	0.504364	0.0768544	0.444106	0.276947	0.15526	0.132013	0.196061	-0.00536193	.565*	.536*	0.346464	.663**	0.275492	0.487936	-0.216265	.661**	0.306177	0.291592	.736**	.881**	.688**	.677**	.656**	.593*	0.327078	0.367384	-0.448029	0.314517	.602*	.597*	.550*	1	.611*	.758**	.592*
		Sig. (2-tailed)	0.0552082	0.785441	0.0972369	0.317658	0.580592	0.652801	0.483735	0.984869	0.0280882	0.0393571	0.205847	0.00704883	0.320311	0.0650101	0.438839	0.00729604	0.267055	0.291657	0.00174448	1.42868e-05	0.00459311	0.00552936	0.00792251	0.0197086	0.234065	0.177943	0.0939693	0.253572	0.0174935	0.0187982	0.0334644		0.0154749	0.00106356	0.0201763
		N	15	15	15	15	15	14	15	15	15	15	15	15	15	15	15	15	15	15	15	15	15	15	15	15	15	15	15	15	15	15	15	15	15	15	15
	Cer(d18:2/23:0)	Correlation Coefficient	.538*	-0.0928571	.524*	0.380226	0.249805	0.0989011	0.318426	0.0535714	.720**	.882**	0.44365	.846**	0.377123	0.325	0.0357143	0.16622	0.379249	0.23235	.532*	.714**	.849**	.868**	.575*	.796**	0.153571	0.368846	-0.132498	0.467325	0.346429	0.503571	0.364286	.611*	1	.804**	.607*
		Sig. (2-tailed)	0.0386017	0.742045	0.0450988	0.162104	0.369232	0.736585	0.247397	0.84961	0.00245602	1.35582e-05	0.0976222	6.92382e-05	0.165843	0.237225	0.899447	0.55381	0.163275	0.404667	0.0411586	0.00277438	6.2516e-05	2.75181e-05	0.0249362	0.000380468	0.584764	0.17609	0.637834	0.0790169	0.205896	0.0556545	0.18191	0.0154749		0.000307265	0.0163813
		N	15	15	15	15	15	14	15	15	15	15	15	15	15	15	15	15	15	15	15	15	15	15	15	15	15	15	15	15	15	15	15	15	15	15	15
	Cer(d18:2/24:0)	Correlation Coefficient	0.363583	-0.114286	0.465531	0.312463	0.18131	-0.0505495	0.101968	-0.146429	.524*	.825**	.646**	.918**	0.298481	0.178571	0.1	0.323503	0.483006	0.25916	.521*	.718**	.794**	.804**	0.496429	.714**	0.1	0.350941	-0.204119	0.374218	.529*	.732**	0.353571	.758**	.804**	1	.857**
		Sig. (2-tailed)	0.182818	0.685066	0.0803298	0.256853	0.517835	0.863742	0.717648	0.60255	0.0451186	0.000153236	0.0093058	1.4177e-06	0.279876	0.524284	0.722897	0.239518	0.0681827	0.350965	0.0462192	0.00258117	0.000413536	0.000307265	0.0597974	0.00277438	0.722897	0.199653	0.465572	0.169393	0.0427973	0.00191296	0.196072	0.00106356	0.000307265		4.446e-05
		N	15	15	15	15	15	14	15	15	15	15	15	15	15	15	15	15	15	15	15	15	15	15	15	15	15	15	15	15	15	15	15	15	15	15	15
	Cer(d18:2/24:1)	Correlation Coefficient	0.0659127	-0.153571	0.258225	0.112938	0.124903	-0.151648	-0.144902	-0.289286	0.248436	.696**	.553*	.736**	0.164433	0.0892857	0.2	0.260947	0.29517	0.155496	0.5	.600*	.686**	.636*	.543*	.621*	0.175	0.20949	-0.162937	0.327665	0.503571	.732**	0.160714	.592*	.607*	.857**	1
		Sig. (2-tailed)	0.815462	0.584764	0.352768	0.688606	0.657388	0.604791	0.606379	0.295665	0.371948	0.00392119	0.032589	0.00176987	0.558141	0.751673	0.474814	0.347533	0.285501	0.580009	0.0576988	0.0180501	0.00471991	0.0108607	0.0365218	0.013402	0.532748	0.453652	0.561776	0.233177	0.0556545	0.00191296	0.567197	0.0201763	0.0163813	4.446e-05
		N	15	15	15	15	15	14	15	15	15	15	15	15	15	15	15	15	15	15	15	15	15	15	15	15	15	15	15	15	15	15	15	15	15	15	15
*. Correlation is significant at the 0.05 level (2-tailed).
**. Correlation is significant at the 0.01 level (2-tailed).

## Sheet: Resluts Cholesterol Esters T0
Correlations
			TNF ALPHA (reference range: 3.0 pg/mL; alalytical sensitivity: 3.0 pg/mL)	IL-6 (reference range: 4.45 pg/mL)	IL-17 A (reference range: 2.0 pg/mL; analytical sensitivity: 2.0 pg/mL)	IL-17 RA (reference range: 1.93 pg/mL; analytical sensitivity: 4 pg/mL)	IL-26 (reference range: 10 pg/mL; analytical sensitivity: 3 pg/mL)	TSLP (pg/mL)	Adiponectin (μg/mL)	CE(14:0)	CE(14:1)	CE(15:0)	CE(15:1)	CE(16:0)	CE(16:1)	CE(17:0)	CE(17:1)	CE(18:0)	CE(18:1)	CE(18:2)	CE(18:3)	CE(20:0)	CE(20:1)	CE(20:3)	CE(20:4)	CE(20:5)	CE(22:0)	CE(22:1)	CE(22:2)	CE(22:5)	CE(22:6)
Spearman's rho	TNF ALPHA (reference range: 3.0 pg/mL; alalytical sensitivity: 3.0 pg/mL)	Correlation Coefficient	1	-0.0532327	0.180919	0.00311016	-0.0310863	0.0789478	0.0026998	-0.202184	0.172757	-.406*	-0.0160942	-0.228707	-0.251434	-0.261492	-0.145876	-0.305689	-0.272219	-0.132757	0.212578	-0.236085	-0.201513	-0.0127393	-0.145497	-0.0516278	-0.0925419	0.255496	-0.130075	-0.30785	-0.240073
		Sig. (2-tailed)		0.764941	0.305857	0.986072	0.861453	0.66756	0.98891	0.311844	0.388852	0.0354277	0.936495	0.251194	0.205832	0.187665	0.467823	0.12099	0.169545	0.509179	0.28708	0.235806	0.313485	0.949714	0.468995	0.79815	0.646166	0.198355	0.517849	0.118251	0.227755
		N	34	34	34	34	34	32	29	27	27	27	27	27	27	27	27	27	27	27	27	27	27	27	27	27	27	27	27	27	27
	IL-6 (reference range: 4.45 pg/mL)	Correlation Coefficient	-0.0532327	1	-0.249442	-0.238265	-0.147008	0.0392337	0.316049	-0.0815143	0.00733048	-0.0714395	0.290948	-0.104733	0.156288	0.0347985	0.189008	-0.191262	-0.0970696	-0.167888	0.042131	0.0345038	0.0204549	0.135531	-0.355311	-0.045177	-0.0125172	0.357503	-0.194139	-0.277557	-0.11357
		Sig. (2-tailed)	0.764941		0.154829	0.174786	0.406732	0.831178	0.0948733	0.686071	0.971052	0.723265	0.140929	0.60314	0.436291	0.86319	0.345073	0.339243	0.630046	0.402561	0.83472	0.864339	0.919338	0.500288	0.0689483	0.82295	0.95059	0.0671336	0.331889	0.161004	0.57273
		N	34	34	34	34	34	32	29	27	27	27	27	27	27	27	27	27	27	27	27	27	27	27	27	27	27	27	27	27	27
	IL-17 A (reference range: 2.0 pg/mL; analytical sensitivity: 2.0 pg/mL)	Correlation Coefficient	0.180919	-0.249442	1	0.216635	0.248697	0.128637	0.265686	0.0200689	-0.130118	-0.012757	-0.319702	0.118876	0.0615974	0.066575	0.0826217	0.101667	0.138128	0.0681305	0.166618	-0.0112029	-0.00482276	0.137816	0.153371	0.0510201	0.225114	0.0628514	0.230524	0.107984	0.0227136
		Sig. (2-tailed)	0.305857	0.154829		0.218466	0.156104	0.482896	0.163617	0.920855	0.517709	0.949645	0.104034	0.55481	0.760203	0.741452	0.682024	0.613848	0.492036	0.735621	0.406179	0.955773	0.980953	0.493021	0.445007	0.800478	0.258923	0.755466	0.247346	0.591874	0.910464
		N	34	34	34	34	34	32	29	27	27	27	27	27	27	27	27	27	27	27	27	27	27	27	27	27	27	27	27	27	27
	IL-17 RA (reference range: 1.93 pg/mL; analytical sensitivity: 4 pg/mL)	Correlation Coefficient	0.00311016	-0.238265	0.216635	1	.766**	-0.202027	-0.136636	0.152655	-0.0276485	0.0289518	-0.350383	-0.0732132	-0.150329	0.194408	0.0164524	0.105524	0.050329	0.169079	-0.00509946	-0.332667	-0.343638	-0.0592105	0.0990132	0.314474	-0.289682	-0.235069	-0.0667763	0.193316	0.125513
		Sig. (2-tailed)	0.986072	0.174786	0.218466		1.27257e-07	0.267495	0.479713	0.447161	0.891115	0.886014	0.0731679	0.71667	0.454195	0.331207	0.935085	0.600389	0.803129	0.399182	0.97986	0.0899854	0.0792597	0.769242	0.623177	0.11014	0.142744	0.237887	0.740697	0.333984	0.532761
		N	34	34	34	34	34	32	29	27	27	27	27	27	27	27	27	27	27	27	27	27	27	27	27	27	27	27	27	27	27
	IL-26 (reference range: 10 pg/mL; analytical sensitivity: 3 pg/mL)	Correlation Coefficient	-0.0310863	-0.147008	0.248697	.766**	1	-0.180765	0.0658591	0.161616	-0.100263	0.0229748	-0.361852	-0.268014	-0.117233	0.0459425	0.0176299	-0.0757161	-0.0914889	-0.0752506	0.103188	-0.282276	-0.273122	-0.0910929	-0.120005	0.327142	-0.236482	-0.129926	-0.0950534	0.226613	-0.0122796
		Sig. (2-tailed)	0.861453	0.406732	0.156104	1.27257e-07		0.322141	0.729513	0.420614	0.618774	0.909439	0.063641	0.176496	0.560332	0.819998	0.930449	0.707396	0.649937	0.709118	0.608524	0.153711	0.168078	0.651358	0.551029	0.0957856	0.234997	0.518333	0.637204	0.255679	0.951527
		N	34	34	34	34	35	32	30	27	27	27	27	27	27	27	27	27	27	27	27	27	27	27	27	27	27	27	27	27	27
	TSLP (pg/mL)	Correlation Coefficient	0.0789478	0.0392337	0.128637	-0.202027	-0.180765	1	0.249008	-0.00854962	-0.102642	-0.029313	-0.128244	-0.0699343	-0.0314456	-0.203633	-0.157276	-0.112147	-0.143795	-0.0888414	-0.119389	.456*	.538**	0.0888414	0.218898	0.121813	0.36916	0.336489	.550**	-0.0690182	0.0783206
		Sig. (2-tailed)	0.66756	0.831178	0.482896	0.267495	0.322141		0.201323	0.966241	0.610432	0.884602	0.523809	0.728877	0.876268	0.308315	0.433361	0.577583	0.474265	0.659457	0.553089	0.0169203	0.00381958	0.659457	0.272652	0.544999	0.0580921	0.086132	0.00292951	0.7323	0.697789
		N	32	32	32	32	32	32	28	27	27	27	27	27	27	27	27	27	27	27	27	27	27	27	27	27	27	27	27	27	27
	Adiponectin (μg/mL)	Correlation Coefficient	0.0026998	0.316049	0.265686	-0.136636	0.0658591	0.249008	1	-0.00442478	-0.0265589	-0.0723355	-0.0326986	-0.126227	0.176572	-0.149644	-0.0311658	-0.247786	-0.11156	-0.329294	-0.0540593	0.0273235	0.0257742	0.106944	-0.290056	0.0646278	0.0353982	0.155444	-0.0242354	0.0319354	-0.125433
		Sig. (2-tailed)	0.98891	0.0948733	0.163617	0.479713	0.729513	0.201323		0.983253	0.899718	0.731138	0.876692	0.547684	0.398487	0.475258	0.882432	0.232386	0.595485	0.107972	0.797452	0.896846	0.902667	0.610888	0.159582	0.758907	0.866597	0.458112	0.908453	0.87955	0.550225
		N	29	29	29	29	30	28	30	25	25	25	25	25	25	25	25	25	25	25	25	25	25	25	25	25	25	25	25	25	25
	CE(14:0)	Correlation Coefficient	-0.202184	-0.0815143	0.0200689	0.152655	0.161616	-0.00854962	-0.00442478	1	0.281961	.695**	0.122748	.494**	.730**	.710**	.768**	.556**	.477*	.503**	.506**	0.140785	0.118473	.633**	.474*	.577**	-.503**	-0.109924	0.17524	.607**	.472*
		Sig. (2-tailed)	0.311844	0.686071	0.920855	0.447161	0.420614	0.966241	0.983253		0.15419	5.75075e-05	0.541894	0.00884957	1.5693e-05	3.4119e-05	2.86595e-06	0.00257578	0.0118415	0.00742944	0.00713121	0.483662	0.55616	0.000392723	0.0124084	0.00162749	0.0074608	0.585196	0.381965	0.000785074	0.0129487
		N	27	27	27	27	27	27	25	27	27	27	27	27	27	27	27	27	27	27	27	27	27	27	27	27	27	27	27	27	27
	CE(14:1)	Correlation Coefficient	0.172757	0.00733048	-0.130118	-0.0276485	-0.100263	-0.102642	-0.0265589	0.281961	1	0.242096	0.00595693	.435*	0.282224	.449*	0.262909	.389*	.456*	.432*	0.346724	0.085854	-0.0212311	.475*	0.249847	0.0974343	-0.249427	0.244692	0.0152718	0.170639	.416*
		Sig. (2-tailed)	0.388852	0.971052	0.517709	0.891115	0.618774	0.610432	0.899718	0.15419		0.223741	0.976475	0.0233795	0.153791	0.0187191	0.185198	0.0448102	0.0168186	0.0245873	0.0764264	0.670262	0.916287	0.0122988	0.208804	0.628755	0.209595	0.21866	0.939734	0.394783	0.0310841
		N	27	27	27	27	27	27	25	27	27	27	27	27	27	27	27	27	27	27	27	27	27	27	27	27	27	27	27	27	27
	CE(15:0)	Correlation Coefficient	-.406*	-0.0714395	-0.012757	0.0289518	0.0229748	-0.029313	-0.0723355	.695**	0.242096	1	0.130687	.573**	.431*	.723**	.488**	.617**	.468*	.521**	0.26626	0.369827	0.299847	.554**	.443*	0.279652	-0.12	-0.080916	0.300107	.535**	.454*
		Sig. (2-tailed)	0.0354277	0.723265	0.949645	0.886014	0.909439	0.884602	0.731138	5.75075e-05	0.223741		0.515865	0.00177539	0.0248872	2.07258e-05	0.00981136	0.000613624	0.0137494	0.00537669	0.179453	0.057605	0.128627	0.00274481	0.0206614	0.157737	0.551046	0.688261	0.128281	0.00407003	0.0173589
		N	27	27	27	27	27	27	25	27	27	27	27	27	27	27	27	27	27	27	27	27	27	27	27	27	27	27	27	27	27
	CE(15:1)	Correlation Coefficient	-0.0160942	0.290948	-0.319702	-0.350383	-0.361852	-0.128244	-0.0326986	0.122748	0.00595693	0.130687	1	0.0455031	0.211265	0.0867043	0.0648954	0.0936593	0	-0.0131278	-0.110534	0.149641	0.201832	-0.111128	-0.0891467	-0.107465	-0.200305	-0.0964885	-0.0573958	-0.0693236	-0.0241221
		Sig. (2-tailed)	0.936495	0.140929	0.104034	0.0731679	0.063641	0.523809	0.876692	0.541894	0.976475	0.515865		0.821692	0.290137	0.66718	0.747764	0.642173	1	0.948183	0.5831	0.456287	0.312705	0.581066	0.658357	0.593668	0.316456	0.632106	0.776135	0.731159	0.904936
		N	27	27	27	27	27	27	25	27	27	27	27	27	27	27	27	27	27	27	27	27	27	27	27	27	27	27	27	27	27
	CE(16:0)	Correlation Coefficient	-0.228707	-0.104733	0.118876	-0.0732132	-0.268014	-0.0699343	-0.126227	.494**	.435*	.573**	0.0455031	1	.603**	.699**	.625**	.868**	.856**	.791**	.428*	.386*	0.313941	.725**	.684**	.420*	0.118797	0.0537487	0.340763	.592**	.716**
		Sig. (2-tailed)	0.251194	0.60314	0.55481	0.71667	0.176496	0.728877	0.547684	0.00884957	0.0233795	0.00177539	0.821692		0.000863247	5.05658e-05	0.000490372	4.52373e-09	1.29495e-08	8.98255e-07	0.026055	0.0466962	0.110776	1.89773e-05	8.28256e-05	0.028981	0.555075	0.790037	0.0819708	0.00115242	2.66161e-05
		N	27	27	27	27	27	27	25	27	27	27	27	27	27	27	27	27	27	27	27	27	27	27	27	27	27	27	27	27	27
	CE(16:1)	Correlation Coefficient	-0.251434	0.156288	0.0615974	-0.150329	-0.117233	-0.0314456	0.176572	.730**	0.282224	.431*	0.211265	.603**	1	.543**	.873**	.474*	.584**	.415*	.521**	0.193893	0.178599	.567**	0.322344	.424*	-0.199054	0.203022	0.105006	.518**	.393*
		Sig. (2-tailed)	0.205832	0.436291	0.760203	0.454195	0.560332	0.876268	0.398487	1.5693e-05	0.153791	0.0248872	0.290137	0.000863247		0.00344431	2.95255e-09	0.0123964	0.00137461	0.0312943	0.00534493	0.332514	0.372763	0.0020637	0.101046	0.027398	0.319553	0.309799	0.60219	0.005628	0.0424447
		N	27	27	27	27	27	27	25	27	27	27	27	27	27	27	27	27	27	27	27	27	27	27	27	27	27	27	27	27	27
	CE(17:0)	Correlation Coefficient	-0.261492	0.0347985	0.066575	0.194408	0.0459425	-0.203633	-0.149644	.710**	.449*	.723**	0.0867043	.699**	.543**	1	.607**	.761**	.653**	.685**	0.348649	0.24458	0.139826	.636**	.471*	0.380342	-0.27721	-0.00915891	0.191697	.493**	.583**
		Sig. (2-tailed)	0.187665	0.86319	0.741452	0.331207	0.819998	0.308315	0.475258	3.4119e-05	0.0187191	2.07258e-05	0.66718	5.05658e-05	0.00344431		0.000780839	4.10009e-06	0.000220608	8.08885e-05	0.0746981	0.218878	0.486675	0.000361626	0.0132152	0.0503403	0.161551	0.963836	0.338124	0.00900807	0.00141176
		N	27	27	27	27	27	27	25	27	27	27	27	27	27	27	27	27	27	27	27	27	27	27	27	27	27	27	27	27	27
	CE(17:1)	Correlation Coefficient	-0.145876	0.189008	0.0826217	0.0164524	0.0176299	-0.157276	-0.0311658	.768**	0.262909	.488**	0.0648954	.625**	.873**	.607**	1	.560**	.677**	.490**	.730**	0.0760538	0.0213773	.689**	0.362748	.536**	-0.180027	0.2153	0.0894657	.604**	.408*
		Sig. (2-tailed)	0.467823	0.345073	0.682024	0.935085	0.930449	0.433361	0.882432	2.86595e-06	0.185198	0.00981136	0.747764	0.000490372	2.95255e-09	0.000780839		0.0024058	0.000106515	0.00945988	1.57452e-05	0.706148	0.915713	7.09686e-05	0.0629397	0.00396479	0.368888	0.280808	0.657208	0.000852688	0.034483
		N	27	27	27	27	27	27	25	27	27	27	27	27	27	27	27	27	27	27	27	27	27	27	27	27	27	27	27	27	27
	CE(18:0)	Correlation Coefficient	-0.305689	-0.191262	0.101667	0.105524	-0.0757161	-0.112147	-0.247786	.556**	.389*	.617**	0.0936593	.868**	.474*	.761**	.560**	1	.910**	.824**	.391*	.461*	0.350955	.575**	.674**	.498**	0.0666158	-0.0901452	.417*	.664**	.784**
		Sig. (2-tailed)	0.12099	0.339243	0.613848	0.600389	0.707396	0.577583	0.232386	0.00257578	0.0448102	0.000613624	0.642173	4.52373e-09	0.0123964	4.10009e-06	0.0024058		4.83987e-11	1.30415e-07	0.0435614	0.0154674	0.0726679	0.0017042	0.000116008	0.00820402	0.741299	0.654762	0.0305819	0.000159981	1.32506e-06
		N	27	27	27	27	27	27	25	27	27	27	27	27	27	27	27	27	27	27	27	27	27	27	27	27	27	27	27	27	27
	CE(18:1)	Correlation Coefficient	-0.272219	-0.0970696	0.138128	0.050329	-0.0914889	-0.143795	-0.11156	.477*	.456*	.468*	0	.856**	.584**	.653**	.677**	.910**	1	.741**	.530**	.416*	0.294917	.623**	.591**	.453*	0.177683	0.111739	.390*	.708**	.729**
		Sig. (2-tailed)	0.169545	0.630046	0.492036	0.803129	0.649937	0.474265	0.595485	0.0118415	0.0168186	0.0137494	1	1.29495e-08	0.00137461	0.000220608	0.000106515	4.83987e-11		9.771e-06	0.00446324	0.0308293	0.135342	0.000522587	0.00117111	0.0176537	0.37526	0.578977	0.0442559	3.59493e-05	1.58868e-05
		N	27	27	27	27	27	27	25	27	27	27	27	27	27	27	27	27	27	27	27	27	27	27	27	27	27	27	27	27	27
	CE(18:2)	Correlation Coefficient	-0.132757	-0.167888	0.0681305	0.169079	-0.0752506	-0.0888414	-0.329294	.503**	.432*	.521**	-0.0131278	.791**	.415*	.685**	.490**	.824**	.741**	1	0.346817	.397*	0.315066	.640**	.841**	.480*	-0.0412151	0.0134331	.430*	.627**	.890**
		Sig. (2-tailed)	0.509179	0.402561	0.735621	0.399182	0.709118	0.659457	0.107972	0.00742944	0.0245873	0.00537669	0.948183	8.98255e-07	0.0312943	8.08885e-05	0.00945988	1.30415e-07	9.771e-06		0.0763417	0.0401877	0.109434	0.000326097	3.8858e-08	0.0111921	0.838266	0.94698	0.0250258	0.000471003	5.43722e-10
		N	27	27	27	27	27	27	25	27	27	27	27	27	27	27	27	27	27	27	27	27	27	27	27	27	27	27	27	27	27
	CE(18:3)	Correlation Coefficient	0.212578	0.042131	0.166618	-0.00509946	0.103188	-0.119389	-0.0540593	.506**	0.346724	0.26626	-0.110534	.428*	.521**	0.348649	.730**	.391*	.530**	0.346817	1	-0.104749	-0.108855	.692**	0.262555	.451*	-0.00152672	0.191756	-0.0222867	.438*	0.339542
		Sig. (2-tailed)	0.28708	0.83472	0.406179	0.97986	0.608524	0.553089	0.797452	0.00713121	0.0764264	0.179453	0.5831	0.026055	0.00534493	0.0746981	1.57452e-05	0.0435614	0.00446324	0.0763417		0.603085	0.588871	6.28215e-05	0.185811	0.0183323	0.99397	0.337974	0.912141	0.0223337	0.0831438
		N	27	27	27	27	27	27	25	27	27	27	27	27	27	27	27	27	27	27	27	27	27	27	27	27	27	27	27	27	27
	CE(20:0)	Correlation Coefficient	-0.236085	0.0345038	-0.0112029	-0.332667	-0.282276	.456*	0.0273235	0.140785	0.085854	0.369827	0.149641	.386*	0.193893	0.24458	0.0760538	.461*	.416*	.397*	-0.104749	1	.930**	0.194809	.397*	0.0958779	.417*	0.234998	.812**	0.29383	.504**
		Sig. (2-tailed)	0.235806	0.864339	0.955773	0.0899854	0.153711	0.0169203	0.896846	0.483662	0.670262	0.057605	0.456287	0.0466962	0.332514	0.218878	0.706148	0.0154674	0.0308293	0.0401877	0.603085		2.21012e-12	0.33019	0.0403553	0.634273	0.0303307	0.238033	2.78933e-07	0.136855	0.00738755
		N	27	27	27	27	27	27	25	27	27	27	27	27	27	27	27	27	27	27	27	27	27	27	27	27	27	27	27	27	27
	CE(20:1)	Correlation Coefficient	-0.201513	0.0204549	-0.00482276	-0.343638	-0.273122	.538**	0.0257742	0.118473	-0.0212311	0.299847	0.201832	0.313941	0.178599	0.139826	0.0213773	0.350955	0.294917	0.315066	-0.108855	.930**	1	0.179515	.417*	0.0558693	.447*	0.181985	.842**	0.26004	.450*
		Sig. (2-tailed)	0.313485	0.919338	0.980953	0.0792597	0.168078	0.00381958	0.902667	0.55616	0.916287	0.128627	0.312705	0.110776	0.372763	0.486675	0.915713	0.0726679	0.135342	0.109434	0.588871	2.21012e-12		0.370276	0.0305876	0.781945	0.0194941	0.363617	3.59947e-08	0.190216	0.0184011
		N	27	27	27	27	27	27	25	27	27	27	27	27	27	27	27	27	27	27	27	27	27	27	27	27	27	27	27	27	27
	CE(20:3)	Correlation Coefficient	-0.0127393	0.135531	0.137816	-0.0592105	-0.0910929	0.0888414	0.106944	.633**	.475*	.554**	-0.111128	.725**	.567**	.636**	.689**	.575**	.623**	.640**	.692**	0.194809	0.179515	1	.637**	.516**	-0.0122119	0.171272	0.30525	.555**	.673**
		Sig. (2-tailed)	0.949714	0.500288	0.493021	0.769242	0.651358	0.659457	0.610888	0.000392723	0.0122988	0.00274481	0.581066	1.89773e-05	0.0020637	0.000361626	7.09686e-05	0.0017042	0.000522587	0.000326097	6.28215e-05	0.33019	0.370276		0.000349423	0.00581312	0.951794	0.393006	0.121552	0.00263403	0.000119103
		N	27	27	27	27	27	27	25	27	27	27	27	27	27	27	27	27	27	27	27	27	27	27	27	27	27	27	27	27	27
	CE(20:4)	Correlation Coefficient	-0.145497	-0.355311	0.153371	0.0990132	-0.120005	0.218898	-0.290056	.474*	0.249847	.443*	-0.0891467	.684**	0.322344	.471*	0.362748	.674**	.591**	.841**	0.262555	.397*	.417*	.637**	1	.430*	0.0558693	-0.039078	.614**	.627**	.850**
		Sig. (2-tailed)	0.468995	0.0689483	0.445007	0.623177	0.551029	0.272652	0.159582	0.0124084	0.208804	0.0206614	0.658357	8.28256e-05	0.101046	0.0132152	0.0629397	0.000116008	0.00117111	3.8858e-08	0.185811	0.0403553	0.0305876	0.000349423		0.0252552	0.781945	0.846551	0.000665374	0.000459419	2.02213e-08
		N	27	27	27	27	27	27	25	27	27	27	27	27	27	27	27	27	27	27	27	27	27	27	27	27	27	27	27	27	27
	CE(20:5)	Correlation Coefficient	-0.0516278	-0.045177	0.0510201	0.314474	0.327142	0.121813	0.0646278	.577**	0.0974343	0.279652	-0.107465	.420*	.424*	0.380342	.536**	.498**	.453*	.480*	.451*	0.0958779	0.0558693	.516**	.430*	1	-0.101664	-0.0476263	0.238706	.524**	.581**
		Sig. (2-tailed)	0.79815	0.82295	0.800478	0.11014	0.0957856	0.544999	0.758907	0.00162749	0.628755	0.157737	0.593668	0.028981	0.027398	0.0503403	0.00396479	0.00820402	0.0176537	0.0111921	0.0183323	0.634273	0.781945	0.00581312	0.0252552		0.613857	0.813513	0.230493	0.00499806	0.00147372
		N	27	27	27	27	27	27	25	27	27	27	27	27	27	27	27	27	27	27	27	27	27	27	27	27	27	27	27	27	27
	CE(22:0)	Correlation Coefficient	-0.0925419	-0.0125172	0.225114	-0.289682	-0.236482	0.36916	0.0353982	-.503**	-0.249427	-0.12	-0.200305	0.118797	-0.199054	-0.27721	-0.180027	0.0666158	0.177683	-0.0412151	-0.00152672	.417*	.447*	-0.0122119	0.0558693	-0.101664	1	0.27771	.465*	0.0238204	0.0421374
		Sig. (2-tailed)	0.646166	0.95059	0.258923	0.142744	0.234997	0.0580921	0.866597	0.0074608	0.209595	0.551046	0.316456	0.555075	0.319553	0.161551	0.368888	0.741299	0.37526	0.838266	0.99397	0.0303307	0.0194941	0.951794	0.781945	0.613857		0.160764	0.0146101	0.90612	0.834695
		N	27	27	27	27	27	27	25	27	27	27	27	27	27	27	27	27	27	27	27	27	27	27	27	27	27	27	27	27	27
	CE(22:1)	Correlation Coefficient	0.255496	0.357503	0.0628514	-0.235069	-0.129926	0.336489	0.155444	-0.109924	0.244692	-0.080916	-0.0964885	0.0537487	0.203022	-0.00915891	0.2153	-0.0901452	0.111739	0.0134331	0.191756	0.234998	0.181985	0.171272	-0.039078	-0.0476263	0.27771	1	0.199664	0.0372576	0.0317557
		Sig. (2-tailed)	0.198355	0.0671336	0.755466	0.237887	0.518333	0.086132	0.458112	0.585196	0.21866	0.688261	0.632106	0.790037	0.309799	0.963836	0.280808	0.654762	0.578977	0.94698	0.337974	0.238033	0.363617	0.393006	0.846551	0.813513	0.160764		0.31804	0.853622	0.875057
		N	27	27	27	27	27	27	25	27	27	27	27	27	27	27	27	27	27	27	27	27	27	27	27	27	27	27	27	27	27
	CE(22:2)	Correlation Coefficient	-0.130075	-0.194139	0.230524	-0.0667763	-0.0950534	.550**	-0.0242354	0.17524	0.0152718	0.300107	-0.0573958	0.340763	0.105006	0.191697	0.0894657	.417*	.390*	.430*	-0.0222867	.812**	.842**	0.30525	.614**	0.238706	.465*	0.199664	1	.441*	.557**
		Sig. (2-tailed)	0.517849	0.331889	0.247346	0.740697	0.637204	0.00292951	0.908453	0.381965	0.939734	0.128281	0.776135	0.0819708	0.60219	0.338124	0.657208	0.0305819	0.0442559	0.0250258	0.912141	2.78933e-07	3.59947e-08	0.121552	0.000665374	0.230493	0.0146101	0.31804		0.0214337	0.00251967
		N	27	27	27	27	27	27	25	27	27	27	27	27	27	27	27	27	27	27	27	27	27	27	27	27	27	27	27	27	27
	CE(22:5)	Correlation Coefficient	-0.30785	-0.277557	0.107984	0.193316	0.226613	-0.0690182	0.0319354	.607**	0.170639	.535**	-0.0693236	.592**	.518**	.493**	.604**	.664**	.708**	.627**	.438*	0.29383	0.26004	.555**	.627**	.524**	0.0238204	0.0372576	.441*	1	.639**
		Sig. (2-tailed)	0.118251	0.161004	0.591874	0.333984	0.255679	0.7323	0.87955	0.000785074	0.394783	0.00407003	0.731159	0.00115242	0.005628	0.00900807	0.000852688	0.000159981	3.59493e-05	0.000471003	0.0223337	0.136855	0.190216	0.00263403	0.000459419	0.00499806	0.90612	0.853622	0.0214337		0.000331915
		N	27	27	27	27	27	27	25	27	27	27	27	27	27	27	27	27	27	27	27	27	27	27	27	27	27	27	27	27	27
	CE(22:6)	Correlation Coefficient	-0.240073	-0.11357	0.0227136	0.125513	-0.0122796	0.0783206	-0.125433	.472*	.416*	.454*	-0.0241221	.716**	.393*	.583**	.408*	.784**	.729**	.890**	0.339542	.504**	.450*	.673**	.850**	.581**	0.0421374	0.0317557	.557**	.639**	1
		Sig. (2-tailed)	0.227755	0.57273	0.910464	0.532761	0.951527	0.697789	0.550225	0.0129487	0.0310841	0.0173589	0.904936	2.66161e-05	0.0424447	0.00141176	0.034483	1.32506e-06	1.58868e-05	5.43722e-10	0.0831438	0.00738755	0.0184011	0.000119103	2.02213e-08	0.00147372	0.834695	0.875057	0.00251967	0.000331915
		N	27	27	27	27	27	27	25	27	27	27	27	27	27	27	27	27	27	27	27	27	27	27	27	27	27	27	27	27	27
*. Correlation is significant at the 0.05 level (2-tailed).
**. Correlation is significant at the 0.01 level (2-tailed).

## Sheet: Resluts Cholesterol Esters T1
Correlations
			TNF ALPHA (reference range: 3.0 pg/mL; alalytical sensitivity: 3.0 pg/mL)	IL-6 (reference range: 4.45 pg/mL)	IL-17 A (reference range: 2.0 pg/mL; analytical sensitivity: 2.0 pg/mL)	IL-17 RA (reference range: 1.93 pg/mL; analytical sensitivity: 4 pg/mL)	IL-26 (reference range: 10 pg/mL; analytical sensitivity: 3 pg/mL)	TSLP (pg/mL)	Adiponectin (μg/mL)	CE(14:0)	CE(14:1)	CE(15:0)	CE(15:1)	CE(16:0)	CE(16:1)	CE(17:0)	CE(17:1)	CE(18:0)	CE(18:1)	CE(18:2)	CE(18:3)	CE(20:0)	CE(20:1)	CE(20:3)	CE(20:4)	CE(20:5)	CE(22:0)	CE(22:1)	CE(22:2)	CE(22:5)	CE(22:6)
Spearman's rho	TNF ALPHA (reference range: 3.0 pg/mL; alalytical sensitivity: 3.0 pg/mL)	Correlation Coefficient	1	0.279693	0.360033	0.0633939	-0.168293	0.242308	.520*	0.255146	-0.503913	-0.0798044	0.29767	0.0957653	0.302193	0.112689	0.340195	0.29767	0.261525	-0.0680389	0.184981	0.0850487	0.0403981	0.178602	-0.048903	0.378466	0.346573	-.648**	0.0403981	0.0127573	0.0935535
		Sig. (2-tailed)		0.157674	0.0650847	0.75342	0.401411	0.265294	0.0109438	0.35874	0.0554617	0.777393	0.281247	0.734232	0.273648	0.689261	0.214722	0.281247	0.346429	0.809609	0.509249	0.763139	0.886334	0.524212	0.862595	0.164217	0.205694	0.00892071	0.886334	0.964009	0.740172
		N	27	27	27	27	27	23	23	15	15	15	15	15	15	15	15	15	15	15	15	15	15	15	15	15	15	15	15	15	15
	IL-6 (reference range: 4.45 pg/mL)	Correlation Coefficient	0.279693	1	0.201597	-0.109295	-0.105292	-0.253521	.568**	-0.253571	-0.15	-0.291332	0.289286	-0.382485	-0.214477	-0.303571	-0.342857	-0.303571	-0.35	-0.410714	-0.328571	-0.317857	-0.4	-0.289286	-0.357143	-0.157143	0.164286	-.732**	-0.389286	-0.153571	-0.185714
		Sig. (2-tailed)	0.157674		0.294318	0.572498	0.586724	0.243116	0.00465207	0.361816	0.59363	0.292108	0.295665	0.159419	0.442724	0.271356	0.210924	0.271356	0.200945	0.128329	0.23181	0.248291	0.139595	0.295665	0.191275	0.575953	0.558497	0.00191296	0.151512	0.584764	0.507541
		N	27	29	29	29	29	23	23	15	15	15	15	15	15	15	15	15	15	15	15	15	15	15	15	15	15	15	15	15	15
	IL-17 A (reference range: 2.0 pg/mL; analytical sensitivity: 2.0 pg/mL)	Correlation Coefficient	0.360033	0.201597	1	0.339022	.371*	0.196359	0.196089	0.123657	-0.483716	-0.316699	0.138205	0.0309418	0.249355	-0.127294	0.214581	0.0327327	0.0436436	0.0654654	-0.127294	0.1673	0.0800132	0.0290957	-0.12002	-0.00727393	0.127294	-0.374607	0.0181848	0.00727393	-0.156389
		Sig. (2-tailed)	0.0650847	0.294318		0.062082	0.0400327	0.369198	0.358455	0.660615	0.0677189	0.250114	0.623288	0.912833	0.370124	0.651209	0.442498	0.907807	0.877264	0.816695	0.651209	0.551199	0.776824	0.918017	0.670068	0.979474	0.651209	0.168915	0.948712	0.979474	0.577807
		N	27	29	31	31	31	23	24	15	15	15	15	15	15	15	15	15	15	15	15	15	15	15	15	15	15	15	15	15	15
	IL-17 RA (reference range: 1.93 pg/mL; analytical sensitivity: 4 pg/mL)	Correlation Coefficient	0.0633939	-0.109295	0.339022	1	.830**	-0.112261	-0.121896	0.218348	0.180702	0.192167	0.218348	0.178979	0.124343	0.278582	0.199525	0.120468	0.105409	0.191995	-0.0112938	-0.255994	-0.191995	0.304934	0.0715277	0.210819	.576*	-0.0414108	-0.304934	0.304934	0.203289
		Sig. (2-tailed)	0.75342	0.572498	0.062082		7.74924e-09	0.610067	0.570435	0.434334	0.519265	0.492631	0.434334	0.523322	0.658836	0.314691	0.475886	0.668902	0.708497	0.493025	0.968135	0.35709	0.493025	0.269102	0.800024	0.450729	0.0246316	0.883502	0.269102	0.269102	0.467426
		N	27	29	31	31	31	23	24	15	15	15	15	15	15	15	15	15	15	15	15	15	15	15	15	15	15	15	15	15	15
	IL-26 (reference range: 10 pg/mL; analytical sensitivity: 3 pg/mL)	Correlation Coefficient	-0.168293	-0.105292	.371*	.830**	1	-0.207679	-0.106538	0.161165	0.217572	0.205669	0.394853	0.187521	0.120982	0.233689	0.157135	0.0846114	0.100728	0.253834	-0.120873	-0.233689	-0.149077	0.278009	0.0201456	0.22563	.596*	-0.0322329	-0.310242	0.3183	0.22563
		Sig. (2-tailed)	0.401411	0.586724	0.0400327	7.74924e-09		0.341669	0.612249	0.566097	0.436008	0.462117	0.145238	0.503345	0.667564	0.401889	0.575971	0.764324	0.720954	0.361302	0.667845	0.401889	0.59593	0.315728	0.94319	0.418769	0.018962	0.909209	0.260431	0.247595	0.418769
		N	27	29	31	31	32	23	25	15	15	15	15	15	15	15	15	15	15	15	15	15	15	15	15	15	15	15	15	15	15
	TSLP (pg/mL)	Correlation Coefficient	0.242308	-0.253521	0.196359	-0.112261	-0.207679	1	-0.0217745	-0.0021978	-0.345055	-0.360836	0.0197802	0.0572058	0.250825	-0.283516	0.173626	0.0505495	0.0945055	-0.0769231	-0.138462	.640*	.556*	-0.125275	0.138462	0.191209	-0.208791	-0.0945055	.591*	-0.107692	-0.0241758
		Sig. (2-tailed)	0.265294	0.243116	0.369198	0.610067	0.341669		0.92536	0.994051	0.226949	0.204983	0.946489	0.845984	0.387065	0.325966	0.552767	0.863742	0.747938	0.793806	0.636885	0.0137796	0.0389437	0.669582	0.636885	0.512584	0.473779	0.747938	0.0259708	0.714031	0.934619
		N	23	23	23	23	23	23	21	14	14	14	14	14	14	14	14	14	14	14	14	14	14	14	14	14	14	14	14	14	14
	Adiponectin (μg/mL)	Correlation Coefficient	.520*	.568**	0.196089	-0.121896	-0.106538	-0.0217745	1	0.134168	-0.293382	-0.0447628	0.372094	-0.0250672	0.180842	0	0.211092	0.116279	0.121646	-0.0983901	0.0125224	-0.0697676	0.0751343	0.112701	-0.0822899	0.318426	0.372094	-.635*	-0.0787121	0.0912345	0.0429339
		Sig. (2-tailed)	0.0109438	0.00465207	0.358455	0.570435	0.612249	0.92536		0.633564	0.288569	0.874139	0.172022	0.92934	0.518936	1	0.450129	0.679839	0.665836	0.7272	0.964671	0.804856	0.790143	0.689229	0.770629	0.247397	0.172022	0.0109676	0.780371	0.746415	0.879246
		N	23	23	24	24	25	21	25	15	15	15	15	15	15	15	15	15	15	15	15	15	15	15	15	15	15	15	15	15	15
	CE(14:0)	Correlation Coefficient	0.255146	-0.253571	0.123657	0.218348	0.161165	-0.0021978	0.134168	1	-0.325	.701**	-0.0285714	.663**	.835**	.914**	.907**	.746**	.779**	.589*	.825**	0.142857	0.428571	.957**	.532*	.754**	-0.196429	-0.242857	0.292857	0.478571	.568*
		Sig. (2-tailed)	0.35874	0.361816	0.660615	0.434334	0.566097	0.994051	0.633564		0.237225	0.00362276	0.91949	0.00704883	0.000108533	1.85311e-06	3.06331e-06	0.00139141	0.00062735	0.0207944	0.000153236	0.611522	0.11096	2.27368e-08	0.0411586	0.00117758	0.482899	0.383128	0.289472	0.0711308	0.0272284
		N	15	15	15	15	15	14	15	15	15	15	15	15	15	15	15	15	15	15	15	15	15	15	15	15	15	15	15	15	15
	CE(14:1)	Correlation Coefficient	-0.503913	-0.15	-0.483716	0.180702	0.217572	-0.345055	-0.293382	-0.325	1	0.0697051	0.0392857	-0.260947	-0.436104	-0.0392857	-0.428571	-0.335714	-0.303571	-0.128571	-0.146429	-.514*	-0.392857	-0.207143	-0.0821429	-0.25	0.453571	0.267857	-0.496429	-0.0535714	-0.135714
		Sig. (2-tailed)	0.0554617	0.59363	0.0677189	0.519265	0.436008	0.226949	0.288569	0.237225		0.805028	0.889446	0.347533	0.104148	0.889446	0.11096	0.221212	0.271356	0.647916	0.60255	0.0498392	0.147467	0.458843	0.771029	0.368846	0.0894859	0.334444	0.0597974	0.84961	0.62962
		N	15	15	15	15	15	14	15	15	15	15	15	15	15	15	15	15	15	15	15	15	15	15	15	15	15	15	15	15	15
	CE(15:0)	Correlation Coefficient	-0.0798044	-0.291332	-0.316699	0.192167	0.205669	-0.360836	-0.0447628	.701**	0.0697051	1	-0.162645	.682**	0.493739	.772**	.636*	.722**	.715**	.645**	.588*	-0.0214477	0.298481	.822**	.686**	.729**	0.00178731	0.126899	0.178731	.642**	.788**
		Sig. (2-tailed)	0.777393	0.292108	0.250114	0.492631	0.462117	0.204983	0.874139	0.00362276	0.805028		0.562486	0.00513781	0.0614142	0.000743494	0.010768	0.00236707	0.00273901	0.00938992	0.021137	0.939524	0.279876	0.000168889	0.00471991	0.00203674	0.994956	0.652228	0.523907	0.00992355	0.000481785
		N	15	15	15	15	15	14	15	15	15	15	15	15	15	15	15	15	15	15	15	15	15	15	15	15	15	15	15	15	15
	CE(15:1)	Correlation Coefficient	0.29767	0.289286	0.138205	0.218348	0.394853	0.0197802	0.372094	-0.0285714	0.0392857	-0.162645	1	0.191242	0.307417	0.0142857	0.0892857	0.225	0.246429	0.153571	-0.0785714	0.0142857	0.0678571	0	-0.0357143	0.182143	0.510714	-0.417857	-0.00714286	0.192857	0.0607143
		Sig. (2-tailed)	0.281247	0.295665	0.623288	0.434334	0.145238	0.946489	0.172022	0.91949	0.889446	0.562486		0.494755	0.265024	0.9597	0.751673	0.420105	0.375951	0.584764	0.780755	0.9597	0.810109	1	0.899447	0.515882	0.0517255	0.121173	0.979844	0.491049	0.829812
		N	15	15	15	15	15	14	15	15	15	15	15	15	15	15	15	15	15	15	15	15	15	15	15	15	15	15	15	15	15
	CE(16:0)	Correlation Coefficient	0.0957653	-0.382485	0.0309418	0.178979	0.187521	0.0572058	-0.0250672	.663**	-0.260947	.682**	0.191242	1	.713**	.606*	.726**	.899**	.863**	.938**	0.436104	.538*	.726**	.765**	.912**	.695**	-0.0411081	0.109026	.681**	.824**	.863**
		Sig. (2-tailed)	0.734232	0.159419	0.912833	0.523322	0.503345	0.845984	0.92934	0.00704883	0.347533	0.00513781	0.494755		0.00285352	0.0166632	0.00219693	5.17905e-06	3.39557e-05	2.31104e-07	0.104148	0.0385811	0.00219693	0.000891948	2.26111e-06	0.00400737	0.884348	0.698919	0.00519338	0.000158882	3.39557e-05
		N	15	15	15	15	15	14	15	15	15	15	15	15	15	15	15	15	15	15	15	15	15	15	15	15	15	15	15	15	15
	CE(16:1)	Correlation Coefficient	0.302193	-0.214477	0.249355	0.124343	0.120982	0.250825	0.180842	.835**	-0.436104	0.493739	0.307417	.713**	1	.677**	.926**	.826**	.883**	.590*	.656**	0.291332	.602*	.758**	.518*	.736**	-0.198392	-0.225201	0.495085	0.462914	0.453977
		Sig. (2-tailed)	0.273648	0.442724	0.370124	0.658836	0.667564	0.387065	0.518936	0.000108533	0.104148	0.0614142	0.265024	0.00285352		0.00552936	7.44716e-07	0.000149368	1.30048e-05	0.0206524	0.00792251	0.292108	0.0174935	0.00106356	0.0477699	0.00174448	0.478447	0.419678	0.060601	0.0822743	0.0891639
		N	15	15	15	15	15	14	15	15	15	15	15	15	15	15	15	15	15	15	15	15	15	15	15	15	15	15	15	15	15
	CE(17:0)	Correlation Coefficient	0.112689	-0.303571	-0.127294	0.278582	0.233689	-0.283516	0	.914**	-0.0392857	.772**	0.0142857	.606*	.677**	1	.768**	.711**	.725**	.561*	.882**	-0.0142857	0.264286	.914**	0.478571	.696**	-0.0857143	-0.207143	0.121429	0.478571	.589*
		Sig. (2-tailed)	0.689261	0.271356	0.651209	0.314691	0.401889	0.325966	1	1.85311e-06	0.889446	0.000743494	0.9597	0.0166632	0.00552936		0.00082933	0.00297899	0.00222703	0.0296765	1.35582e-05	0.9597	0.341174	1.85311e-06	0.0711308	0.00392119	0.761334	0.458843	0.666401	0.0711308	0.0207944
		N	15	15	15	15	15	14	15	15	15	15	15	15	15	15	15	15	15	15	15	15	15	15	15	15	15	15	15	15	15
	CE(17:1)	Correlation Coefficient	0.340195	-0.342857	0.214581	0.199525	0.157135	0.173626	0.211092	.907**	-0.428571	.636*	0.0892857	.726**	.926**	.768**	1	.839**	.889**	.604*	.718**	0.285714	.629*	.861**	.554*	.839**	-0.146429	-0.103571	0.482143	0.492857	.546*
		Sig. (2-tailed)	0.214722	0.210924	0.442498	0.475886	0.575971	0.552767	0.450129	3.06331e-06	0.11096	0.010768	0.751673	0.00219693	7.44716e-07	0.00082933		9.13694e-05	9.19297e-06	0.0172001	0.00258117	0.301936	0.0120795	3.80553e-05	0.0322871	9.13694e-05	0.60255	0.71338	0.0687495	0.061951	0.0350667
		N	15	15	15	15	15	14	15	15	15	15	15	15	15	15	15	15	15	15	15	15	15	15	15	15	15	15	15	15	15
	CE(18:0)	Correlation Coefficient	0.29767	-0.303571	0.0327327	0.120468	0.0846114	0.0505495	0.116279	.746**	-0.335714	.722**	0.225	.899**	.826**	.711**	.839**	1	.982**	.771**	.661**	0.410714	.636*	.786**	.754**	.814**	-0.0571429	-0.0714286	.586*	.682**	.775**
		Sig. (2-tailed)	0.281247	0.271356	0.907807	0.668902	0.764324	0.863742	0.679839	0.00139141	0.221212	0.00236707	0.420105	5.17905e-06	0.000149368	0.00297899	9.13694e-05		8.15733e-11	0.000756875	0.00733057	0.128329	0.0108607	0.000516455	0.00117758	0.000219366	0.8397	0.800296	0.0217765	0.00508633	0.000689645
		N	15	15	15	15	15	14	15	15	15	15	15	15	15	15	15	15	15	15	15	15	15	15	15	15	15	15	15	15	15
	CE(18:1)	Correlation Coefficient	0.261525	-0.35	0.0436436	0.105409	0.100728	0.0945055	0.121646	.779**	-0.303571	.715**	0.246429	.863**	.883**	.725**	.889**	.982**	1	.746**	.693**	0.367857	.646**	.796**	.700**	.832**	-0.0607143	-0.0571429	.561*	.618*	.700**
		Sig. (2-tailed)	0.346429	0.200945	0.877264	0.708497	0.720954	0.747938	0.665836	0.00062735	0.271356	0.00273901	0.375951	3.39557e-05	1.30048e-05	0.00222703	9.19297e-06	8.15733e-11		0.00139141	0.00419023	0.177342	0.00921455	0.000380468	0.00366607	0.000119028	0.829812	0.8397	0.0296765	0.0141039	0.00366607
		N	15	15	15	15	15	14	15	15	15	15	15	15	15	15	15	15	15	15	15	15	15	15	15	15	15	15	15	15	15
	CE(18:2)	Correlation Coefficient	-0.0680389	-0.410714	0.0654654	0.191995	0.253834	-0.0769231	-0.0983901	.589*	-0.128571	.645**	0.153571	.938**	.590*	.561*	.604*	.771**	.746**	1	0.364286	0.464286	.650**	.714**	.854**	.518*	-0.0285714	0.132143	.543*	.832**	.786**
		Sig. (2-tailed)	0.809609	0.128329	0.816695	0.493025	0.361302	0.793806	0.7272	0.0207944	0.647916	0.00938992	0.584764	2.31104e-07	0.0206524	0.0296765	0.0172001	0.000756875	0.00139141		0.18191	0.081251	0.00871158	0.00277438	5.17314e-05	0.0480041	0.91949	0.638744	0.0365218	0.000119028	0.000516455
		N	15	15	15	15	15	14	15	15	15	15	15	15	15	15	15	15	15	15	15	15	15	15	15	15	15	15	15	15	15
	CE(18:3)	Correlation Coefficient	0.184981	-0.328571	-0.127294	-0.0112938	-0.120873	-0.138462	0.0125224	.825**	-0.146429	.588*	-0.0785714	0.436104	.656**	.882**	.718**	.661**	.693**	0.364286	1	-0.0178571	0.203571	.739**	0.3	.536*	-0.260714	-0.214286	0.139286	0.182143	0.317857
		Sig. (2-tailed)	0.509249	0.23181	0.651209	0.968135	0.667845	0.636885	0.964671	0.000153236	0.60255	0.021137	0.780755	0.104148	0.00792251	1.35582e-05	0.00258117	0.00733057	0.00419023	0.18191		0.949635	0.466795	0.00163551	0.277317	0.039567	0.347979	0.443141	0.620546	0.515882	0.248291
		N	15	15	15	15	15	14	15	15	15	15	15	15	15	15	15	15	15	15	15	15	15	15	15	15	15	15	15	15	15
	CE(20:0)	Correlation Coefficient	0.0850487	-0.317857	0.1673	-0.255994	-0.233689	.640*	-0.0697676	0.142857	-.514*	-0.0214477	0.0142857	.538*	0.291332	-0.0142857	0.285714	0.410714	0.367857	0.464286	-0.0178571	1	.829**	0.15	0.507143	0.303571	-0.321429	0.175	.911**	0.353571	0.45
		Sig. (2-tailed)	0.763139	0.248291	0.551199	0.35709	0.401889	0.0137796	0.804856	0.611522	0.0498392	0.939524	0.9597	0.0385811	0.292108	0.9597	0.301936	0.128329	0.177342	0.081251	0.949635		0.000135245	0.59363	0.0536637	0.271356	0.242719	0.532748	2.39502e-06	0.196072	0.0923574
		N	15	15	15	15	15	14	15	15	15	15	15	15	15	15	15	15	15	15	15	15	15	15	15	15	15	15	15	15	15
	CE(20:1)	Correlation Coefficient	0.0403981	-0.4	0.0800132	-0.191995	-0.149077	.556*	0.0751343	0.428571	-0.392857	0.298481	0.0678571	.726**	.602*	0.264286	.629*	.636*	.646**	.650**	0.203571	.829**	1	0.442857	.696**	.582*	-0.292857	0.217857	.914**	.579*	.568*
		Sig. (2-tailed)	0.886334	0.139595	0.776824	0.493025	0.59593	0.0389437	0.790143	0.11096	0.147467	0.279876	0.810109	0.00219693	0.0174935	0.341174	0.0120795	0.0108607	0.00921455	0.00871158	0.466795	0.000135245		0.0982941	0.00392119	0.0227937	0.289472	0.435393	1.85311e-06	0.0238467	0.0272284
		N	15	15	15	15	15	14	15	15	15	15	15	15	15	15	15	15	15	15	15	15	15	15	15	15	15	15	15	15	15
	CE(20:3)	Correlation Coefficient	0.178602	-0.289286	0.0290957	0.304934	0.278009	-0.125275	0.112701	.957**	-0.207143	.822**	0	.765**	.758**	.914**	.861**	.786**	.796**	.714**	.739**	0.15	0.442857	1	.668**	.789**	-0.0428571	-0.128571	0.289286	.657**	.732**
		Sig. (2-tailed)	0.524212	0.295665	0.918017	0.269102	0.315728	0.669582	0.689229	2.27368e-08	0.458843	0.000168889	1	0.000891948	0.00106356	1.85311e-06	3.80553e-05	0.000516455	0.000380468	0.00277438	0.00163551	0.59363	0.0982941		0.00650996	0.000467327	0.87946	0.647916	0.295665	0.00777025	0.00191296
		N	15	15	15	15	15	14	15	15	15	15	15	15	15	15	15	15	15	15	15	15	15	15	15	15	15	15	15	15	15
	CE(20:4)	Correlation Coefficient	-0.048903	-0.357143	-0.12002	0.0715277	0.0201456	0.138462	-0.0822899	.532*	-0.0821429	.686**	-0.0357143	.912**	.518*	0.478571	.554*	.754**	.700**	.854**	0.3	0.507143	.696**	.668**	1	.593*	-0.0678571	0.257143	.671**	.843**	.864**
		Sig. (2-tailed)	0.862595	0.191275	0.670068	0.800024	0.94319	0.636885	0.770629	0.0411586	0.771029	0.00471991	0.899447	2.26111e-06	0.0477699	0.0711308	0.0322871	0.00117758	0.00366607	5.17314e-05	0.277317	0.0536637	0.00392119	0.00650996		0.0198464	0.810109	0.35486	0.00612777	7.9672e-05	3.24337e-05
		N	15	15	15	15	15	14	15	15	15	15	15	15	15	15	15	15	15	15	15	15	15	15	15	15	15	15	15	15	15
	CE(20:5)	Correlation Coefficient	0.378466	-0.157143	-0.00727393	0.210819	0.22563	0.191209	0.318426	.754**	-0.25	.729**	0.182143	.695**	.736**	.696**	.839**	.814**	.832**	.518*	.536*	0.303571	.582*	.789**	.593*	1	0.117857	-0.146429	0.453571	.557*	.757**
		Sig. (2-tailed)	0.164217	0.575953	0.979474	0.450729	0.418769	0.512584	0.247397	0.00117758	0.368846	0.00203674	0.515882	0.00400737	0.00174448	0.00392119	9.13694e-05	0.000219366	0.000119028	0.0480041	0.039567	0.271356	0.0227937	0.000467327	0.0198464		0.675712	0.60255	0.0894859	0.0309611	0.00108111
		N	15	15	15	15	15	14	15	15	15	15	15	15	15	15	15	15	15	15	15	15	15	15	15	15	15	15	15	15	15
	CE(22:0)	Correlation Coefficient	0.346573	0.164286	0.127294	.576*	.596*	-0.208791	0.372094	-0.196429	0.453571	0.00178731	0.510714	-0.0411081	-0.198392	-0.0857143	-0.146429	-0.0571429	-0.0607143	-0.0285714	-0.260714	-0.321429	-0.292857	-0.0428571	-0.0678571	0.117857	1	-0.132143	-0.403571	0.125	0.0821429
		Sig. (2-tailed)	0.205694	0.558497	0.651209	0.0246316	0.018962	0.473779	0.172022	0.482899	0.0894859	0.994956	0.0517255	0.884348	0.478447	0.761334	0.60255	0.8397	0.829812	0.91949	0.347979	0.242719	0.289472	0.87946	0.810109	0.675712		0.638744	0.135768	0.657136	0.771029
		N	15	15	15	15	15	14	15	15	15	15	15	15	15	15	15	15	15	15	15	15	15	15	15	15	15	15	15	15	15
	CE(22:1)	Correlation Coefficient	-.648**	-.732**	-0.374607	-0.0414108	-0.0322329	-0.0945055	-.635*	-0.242857	0.267857	0.126899	-0.417857	0.109026	-0.225201	-0.207143	-0.103571	-0.0714286	-0.0571429	0.132143	-0.214286	0.175	0.217857	-0.128571	0.257143	-0.146429	-0.132143	1	0.285714	0.0607143	0.0464286
		Sig. (2-tailed)	0.00892071	0.00191296	0.168915	0.883502	0.909209	0.747938	0.0109676	0.383128	0.334444	0.652228	0.121173	0.698919	0.419678	0.458843	0.71338	0.800296	0.8397	0.638744	0.443141	0.532748	0.435393	0.647916	0.35486	0.60255	0.638744		0.301936	0.829812	0.869492
		N	15	15	15	15	15	14	15	15	15	15	15	15	15	15	15	15	15	15	15	15	15	15	15	15	15	15	15	15	15
	CE(22:2)	Correlation Coefficient	0.0403981	-0.389286	0.0181848	-0.304934	-0.310242	.591*	-0.0787121	0.292857	-0.496429	0.178731	-0.00714286	.681**	0.495085	0.121429	0.482143	.586*	.561*	.543*	0.139286	.911**	.914**	0.289286	.671**	0.453571	-0.403571	0.285714	1	0.421429	.521*
		Sig. (2-tailed)	0.886334	0.151512	0.948712	0.269102	0.260431	0.0259708	0.780371	0.289472	0.0597974	0.523907	0.979844	0.00519338	0.060601	0.666401	0.0687495	0.0217765	0.0296765	0.0365218	0.620546	2.39502e-06	1.85311e-06	0.295665	0.00612777	0.0894859	0.135768	0.301936		0.117699	0.0462192
		N	15	15	15	15	15	14	15	15	15	15	15	15	15	15	15	15	15	15	15	15	15	15	15	15	15	15	15	15	15
	CE(22:5)	Correlation Coefficient	0.0127573	-0.153571	0.00727393	0.304934	0.3183	-0.107692	0.0912345	0.478571	-0.0535714	.642**	0.192857	.824**	0.462914	0.478571	0.492857	.682**	.618*	.832**	0.182143	0.353571	.579*	.657**	.843**	.557*	0.125	0.0607143	0.421429	1	.846**
		Sig. (2-tailed)	0.964009	0.584764	0.979474	0.269102	0.247595	0.714031	0.746415	0.0711308	0.84961	0.00992355	0.491049	0.000158882	0.0822743	0.0711308	0.061951	0.00508633	0.0141039	0.000119028	0.515882	0.196072	0.0238467	0.00777025	7.9672e-05	0.0309611	0.657136	0.829812	0.117699		6.92382e-05
		N	15	15	15	15	15	14	15	15	15	15	15	15	15	15	15	15	15	15	15	15	15	15	15	15	15	15	15	15	15
	CE(22:6)	Correlation Coefficient	0.0935535	-0.185714	-0.156389	0.203289	0.22563	-0.0241758	0.0429339	.568*	-0.135714	.788**	0.0607143	.863**	0.453977	.589*	.546*	.775**	.700**	.786**	0.317857	0.45	.568*	.732**	.864**	.757**	0.0821429	0.0464286	.521*	.846**	1
		Sig. (2-tailed)	0.740172	0.507541	0.577807	0.467426	0.418769	0.934619	0.879246	0.0272284	0.62962	0.000481785	0.829812	3.39557e-05	0.0891639	0.0207944	0.0350667	0.000689645	0.00366607	0.000516455	0.248291	0.0923574	0.0272284	0.00191296	3.24337e-05	0.00108111	0.771029	0.869492	0.0462192	6.92382e-05
		N	15	15	15	15	15	14	15	15	15	15	15	15	15	15	15	15	15	15	15	15	15	15	15	15	15	15	15	15	15
*. Correlation is significant at the 0.05 level (2-tailed).
**. Correlation is significant at the 0.01 level (2-tailed).

## Sheet: Results Diacylglycerols T0
Table 4S. Details of correlations
			TNF ALPHA (reference range: 3.0 pg/mL; alalytical sensitivity: 3.0 pg/mL)	IL-6 (reference range: 4.45 pg/mL)	IL-17 A (reference range: 2.0 pg/mL; analytical sensitivity: 2.0 pg/mL)	IL-17 RA (reference range: 1.93 pg/mL; analytical sensitivity: 4 pg/mL)	IL-26 (reference range: 10 pg/mL; analytical sensitivity: 3 pg/mL)	TSLP (pg/mL)	Adiponectin (μg/mL)	DG(14:0_14:0)	DG(14:0_18:1)	DG(14:0_18:2)	DG(14:0_20:0)	DG(14:1_18:1)	DG(14:1_20:2)	DG(16:0_16:0)	DG(16:0_16:1)	DG(16:0_18:1)	DG(16:0_18:2)	DG(16:0_20:0)	DG(16:0_20:3)	DG(16:0_20:4)	DG(16:1_18:0)	DG(16:1_18:1)	DG(16:1_18:2)	DG(16:1_20:0)	DG(17:0_17:1)	DG(17:0_18:1)	DG(18:0_20:0)	DG(18:0_20:4)	DG(18:1_18:1)	DG(18:1_18:2)	DG(18:1_18:3)	DG(18:1_18:4)	DG(18:1_20:0)	DG(18:1_20:1)	DG(18:1_20:2)	DG(18:1_20:3)	DG(18:1_20:4)	DG(18:1_22:5)	DG(18:1_22:6)	DG(18:2_18:2)	DG(18:2_18:3)	DG(18:2_18:4)	DG(18:2_20:0)	DG(18:2_20:4)	DG(18:3_18:3)	DG(18:3_20:2)	DG(21:0_22:6)
Spearman's rho	TNF ALPHA (reference range: 3.0 pg/mL; alalytical sensitivity: 3.0 pg/mL)	Correlation Coefficient	1	-0.0532327	0.180919	0.00311016	-0.0310863	0.0789478	0.0026998	-0.120055	0.0171001	-0.0811295	-.434*	0.234073	0.251473	-0.0603626	-0.0958803	-0.0616852	-0.115325	0.0211269	-0.171698	-0.0194472	0.339939	0.0636967	0.166307	-0.0500357	-0.301893	0.353349	0.137451	-0.0576711	0.187738	0	0.0771418	0.156919	-0.343388	0.084928	0.301767	-0.0657082	0.0536393	0.0795626	-0.336587	-0.0422474	0.160247	-0.173013	-0.120688	0.0268278	-0.156224	-0.157254	-0.0972361
		Sig. (2-tailed)		0.764941	0.305857	0.986072	0.861453	0.66756	0.98891	0.550863	0.932535	0.68748	0.0236094	0.239939	0.20576	0.764875	0.634265	0.759871	0.566777	0.916697	0.39181	0.9233	0.082761	0.752278	0.407068	0.804254	0.125914	0.0706053	0.49418	0.775088	0.348384	1	0.702132	0.434418	0.0794926	0.673624	0.126079	0.744708	0.790454	0.693224	0.0860348	0.834269	0.42461	0.388138	0.548746	0.894329	0.43648	0.433425	0.629457
		N	34	34	34	34	34	32	29	27	27	27	27	27	27	27	27	27	27	27	27	27	27	27	27	27	27	27	27	27	27	27	27	27	27	27	27	27	27	27	27	27	27	27	27	27	27	27	27
	IL-6 (reference range: 4.45 pg/mL)	Correlation Coefficient	-0.0532327	1	-0.249442	-0.238265	-0.147008	0.0392337	0.316049	0.103817	0.0818196	.400*	0.102595	-0.0464122	0.307739	0.207023	0.173382	0.372405	0.0854701	0.0338931	0.350229	0.0363303	.411*	0.300977	0.253091	0.0110075	0.124446	0.0671551	-0.032967	-0.168219	.492**	0.166667	0.0760422	-0.141352	-0.206095	-0.262488	0.335827	0.340049	-0.1221	0.344185	0.124542	0.030835	-.419*	0.134941	-0.238706	-0.198168	0.115995	0.0958632	0.144405
		Sig. (2-tailed)	0.764941		0.154829	0.174786	0.406732	0.831178	0.0948733	0.606331	0.684955	0.038769	0.610596	0.818187	0.11839	0.300156	0.387112	0.0557525	0.671655	0.866718	0.0733025	0.857228	0.0332592	0.127124	0.202759	0.956543	0.536276	0.739276	0.870329	0.401621	0.00913133	0.406041	0.706191	0.481883	0.302375	0.185927	0.0867905	0.0826555	0.544046	0.0787518	0.535959	0.878652	0.029424	0.502172	0.230493	0.321755	0.564508	0.634325	0.472371
		N	34	34	34	34	34	32	29	27	27	27	27	27	27	27	27	27	27	27	27	27	27	27	27	27	27	27	27	27	27	27	27	27	27	27	27	27	27	27	27	27	27	27	27	27	27	27	27
	IL-17 A (reference range: 2.0 pg/mL; analytical sensitivity: 2.0 pg/mL)	Correlation Coefficient	0.180919	-0.249442	1	0.216635	0.248697	0.128637	0.265686	-0.0735971	-0.338682	-0.0339097	-0.0977146	-0.062861	0.0398266	-0.16042	0.0410649	-0.12755	-0.321675	0.0154041	0.0236507	0.0784087	0.142483	-0.00373318	0.0914768	0.165627	0.142567	0.0979959	0.092085	-0.112012	-0.144349	-0.205325	-0.317932	0.137371	-0.0711588	-0.292165	0.0905433	-0.0230213	0.324786	0.213707	0.0292432	-0.150283	-0.147772	0.111079	-0.0401316	0.217213	-0.22088	-0.0819868	0.00871207
		Sig. (2-tailed)	0.305857	0.154829		0.218466	0.156104	0.482896	0.163617	0.715245	0.0839775	0.866654	0.627763	0.75543	0.843647	0.424105	0.838847	0.526076	0.101797	0.939213	0.906786	0.697465	0.478349	0.985256	0.649981	0.409017	0.478087	0.626769	0.647801	0.578041	0.472544	0.304226	0.106072	0.494434	0.724311	0.139199	0.653331	0.909257	0.0983425	0.284468	0.884875	0.454334	0.461997	0.581234	0.842464	0.276453	0.268225	0.684344	0.9656
		N	34	34	34	34	34	32	29	27	27	27	27	27	27	27	27	27	27	27	27	27	27	27	27	27	27	27	27	27	27	27	27	27	27	27	27	27	27	27	27	27	27	27	27	27	27	27	27
	IL-17 RA (reference range: 1.93 pg/mL; analytical sensitivity: 4 pg/mL)	Correlation Coefficient	0.00311016	-0.238265	0.216635	1	.766**	-0.202027	-0.136636	0.279197	0.273891	0.144079	-0.0153007	0.14182	-0.065964	-0.0210591	0.0927632	-0.0361842	-0.0467105	0.0297788	-0.089501	0.0588906	-0.182895	0.336842	-0.00542846	0.012521	-0.0192758	0.34375	-0.233224	0.0564231	-0.15954	-0.01875	0.178865	-0.0154629	0.243545	-0.129315	0.0361897	-0.143421	0.0338816	-.417*	-0.0799342	-0.128803	-0.0236842	-0.154464	0.0259868	-0.130961	0.0519737	-0.357456	-0.188022
		Sig. (2-tailed)	0.986072	0.174786	0.218466		1.27257e-07	0.267495	0.479713	0.158442	0.166837	0.473383	0.93962	0.480421	0.743746	0.916963	0.645374	0.857796	0.817038	0.88278	0.65708	0.770456	0.361182	0.0857819	0.978561	0.950575	0.923974	0.0791555	0.241698	0.779836	0.426686	0.926042	0.372039	0.938982	0.220895	0.52032	0.857775	0.475427	0.866763	0.0304599	0.69186	0.521988	0.906654	0.44173	0.897624	0.514977	0.796825	0.0671719	0.347641
		N	34	34	34	34	34	32	29	27	27	27	27	27	27	27	27	27	27	27	27	27	27	27	27	27	27	27	27	27	27	27	27	27	27	27	27	27	27	27	27	27	27	27	27	27	27	27	27
	IL-26 (reference range: 10 pg/mL; analytical sensitivity: 3 pg/mL)	Correlation Coefficient	-0.0310863	-0.147008	0.248697	.766**	1	-0.180765	0.0658591	0.108354	0.208951	0.121589	-0.00158471	-0.011093	0.102198	-0.121032	0.0035645	-0.0966377	-0.152878	0.00931016	-0.301689	0.282827	-0.0879244	0.3414	0.0198058	0.0892626	0.0130918	0.123173	-0.120005	0.318478	-0.0328727	-0.0748546	0.0836061	-0.0483262	0.288463	-0.204464	0.0497126	-0.0514873	-0.0487149	-0.341275	-0.16872	-0.23252	-0.0720822	-0.0893243	0.014258	-0.132719	0.274863	-0.36819	-0.16419
		Sig. (2-tailed)	0.861453	0.406732	0.156104	1.27257e-07		0.322141	0.729513	0.590596	0.295575	0.545745	0.993741	0.956206	0.611986	0.5476	0.985922	0.631577	0.446491	0.96324	0.126183	0.152875	0.662767	0.0813641	0.92189	0.657939	0.948325	0.540484	0.551029	0.105441	0.870698	0.710584	0.678434	0.81082	0.144511	0.306303	0.805494	0.798688	0.809326	0.0814829	0.400199	0.243161	0.720873	0.657717	0.943728	0.509301	0.165276	0.0588061	0.41315
		N	34	34	34	34	35	32	30	27	27	27	27	27	27	27	27	27	27	27	27	27	27	27	27	27	27	27	27	27	27	27	27	27	27	27	27	27	27	27	27	27	27	27	27	27	27	27	27
	TSLP (pg/mL)	Correlation Coefficient	0.0789478	0.0392337	0.128637	-0.202027	-0.180765	1	0.249008	-0.22721	-0.317252	0.0271714	0.130707	-0.0577187	0.307023	-0.156512	-0.214929	0.0726607	0.180736	0.260192	-0.299893	0.172061	0.0146543	-0.10319	0.0876336	-0.0521407	-0.119266	0.23691	.422*	0.173588	0.139215	0.174325	-0.210446	0.127481	0.0462483	-.384*	0.256641	-0.0131278	0.100443	0.234944	-.430*	0.167023	0.111739	-0.24916	-0.148985	-0.0919224	.391*	0.152977	0.0403053
		Sig. (2-tailed)	0.66756	0.831178	0.482896	0.267495	0.322141		0.201323	0.254395	0.106863	0.892983	0.5158	0.774907	0.119294	0.435625	0.281658	0.718722	0.366975	0.189947	0.128566	0.390795	0.942167	0.608517	0.663818	0.796186	0.553501	0.234124	0.0284964	0.38654	0.488599	0.384497	0.292056	0.526303	0.818819	0.0478378	0.196282	0.948183	0.618144	0.238144	0.0252305	0.405024	0.578977	0.2101	0.458287	0.648383	0.0438609	0.446192	0.841791
		N	32	32	32	32	32	32	28	27	27	27	27	27	27	27	27	27	27	27	27	27	27	27	27	27	27	27	27	27	27	27	27	27	27	27	27	27	27	27	27	27	27	27	27	27	27	27	27
	Adiponectin (μg/mL)	Correlation Coefficient	0.0026998	0.316049	0.265686	-0.136636	0.0658591	0.249008	1	-0.285742	-0.274913	-0.200423	0.0177025	-0.208542	0.0480954	-0.217048	-0.110791	-0.165801	-0.354299	0.231865	-0.103521	0.0215467	0.226197	0.16734	-0.0554059	-0.0368158	0.118135	-0.233891	-0.0338527	-0.125433	-0.00423158	-0.266974	-0.183025	-0.112736	-0.317113	-0.124204	0.207387	-0.0415465	-0.351221	0.159607	0.0603962	-0.333975	-0.0892479	0.0911889	0.00846317	-0.295883	0.189652	0.336668	0.250096
		Sig. (2-tailed)	0.98891	0.0948733	0.163617	0.479713	0.729513	0.201323		0.166165	0.183521	0.33675	0.933066	0.317126	0.819415	0.297333	0.598041	0.428321	0.0822676	0.264742	0.622413	0.918574	0.276925	0.423986	0.792513	0.861305	0.573838	0.26047	0.872374	0.550225	0.983984	0.197016	0.381189	0.591588	0.122451	0.55417	0.319873	0.843685	0.0851536	0.446009	0.774279	0.102759	0.671389	0.664646	0.967974	0.150985	0.363883	0.0998453	0.227919
		N	29	29	29	29	30	28	30	25	25	25	25	25	25	25	25	25	25	25	25	25	25	25	25	25	25	25	25	25	25	25	25	25	25	25	25	25	25	25	25	25	25	25	25	25	25	25	25
	DG(14:0_14:0)	Correlation Coefficient	-0.120055	0.103817	-0.0735971	0.279197	0.108354	-0.22721	-0.285742	1	0.100473	.397*	0.354154	0.142792	0.0317606	0.048259	-0.0485496	0.0290076	-0.190534	-0.111943	0.305437	0.0677966	-0.358168	0.0109924	-0.0149641	0.0249274	0.0105521	0.069313	-0.223206	0.0189342	-0.148092	-0.289466	-0.204979	-0.0943656	0.0260378	-0.174583	0.121851	-.416*	-0.0384733	0.0421954	0.00427481	-0.277905	-0.301374	0.0671858	-0.123969	0.0410812	-0.0131298	-0.22889	-.538**
		Sig. (2-tailed)	0.550863	0.606331	0.715245	0.158442	0.590596	0.254395	0.166165		0.618036	0.0403553	0.0699219	0.477387	0.875038	0.811079	0.809962	0.885796	0.341118	0.57828	0.121313	0.736872	0.0665901	0.956603	0.940946	0.901777	0.95834	0.731198	0.263087	0.925318	0.461017	0.143057	0.305058	0.639654	0.897424	0.38378	0.544875	0.0306942	0.848899	0.83447	0.983117	0.160458	0.126598	0.739161	0.53785	0.838784	0.948175	0.250806	0.00378945
		N	27	27	27	27	27	27	25	27	27	27	27	27	27	27	27	27	27	27	27	27	27	27	27	27	27	27	27	27	27	27	27	27	27	27	27	27	27	27	27	27	27	27	27	27	27	27	27
	DG(14:0_18:1)	Correlation Coefficient	0.0171001	0.0818196	-0.338682	0.273891	0.208951	-0.317252	-0.274913	0.100473	1	0.339185	-0.252558	0.0907009	0.0629008	0.380058	0.336742	.454*	0.271104	-0.0992518	0.196671	0.212824	0.0299191	.658**	.442*	-0.0394496	-0.154587	.394*	0.0332774	-0.167939	.402*	0.341627	.581**	-0.0900763	0.0545179	0.101992	0.150534	0.157228	0.201801	-0.0911037	0.311403	0.122137	0.11815	-0.0864122	-0.163029	-0.0656589	-0.0528164	-0.113588	-0.200305
		Sig. (2-tailed)	0.932535	0.684955	0.0839775	0.166837	0.295575	0.106863	0.183521	0.618036		0.0834892	0.203745	0.652765	0.75528	0.0505264	0.0858805	0.0172935	0.17137	0.622335	0.325497	0.286509	0.882232	0.000193451	0.020836	0.845109	0.441362	0.0417503	0.869119	0.402415	0.0376124	0.0811488	0.00147507	0.65501	0.787099	0.612709	0.453572	0.433503	0.31278	0.651319	0.113847	0.543922	0.557246	0.668238	0.416508	0.744893	0.7936	0.572671	0.316456
		N	27	27	27	27	27	27	25	27	27	27	27	27	27	27	27	27	27	27	27	27	27	27	27	27	27	27	27	27	27	27	27	27	27	27	27	27	27	27	27	27	27	27	27	27	27	27	27
	DG(14:0_18:2)	Correlation Coefficient	-0.0811295	.400*	-0.0339097	0.144079	0.121589	0.0271714	-0.200423	.397*	0.339185	1	0.134656	-0.0763359	0.305602	0.112672	0.233822	0.203297	0.0915751	0.119084	0.363359	0.0296138	0.202686	.410*	0.36025	-0.304541	0.27213	0.360195	0.1221	0.0332774	0.147131	0.041514	0.153917	0.00854831	-0.0177615	-0.317635	0.027782	0.316239	-0.04884	0.2372	0.0793651	-0.036025	-0.3663	0.275378	-.444*	0.112672	0.332112	-0.097695	0.0235079
		Sig. (2-tailed)	0.68748	0.038769	0.866654	0.473383	0.545745	0.892983	0.33675	0.0403553	0.0834892		0.503083	0.705106	0.121101	0.575791	0.240458	0.309131	0.649628	0.554112	0.0624649	0.883425	0.310618	0.0338384	0.0649106	0.122464	0.169691	0.0649546	0.544046	0.869119	0.463963	0.837108	0.44337	0.966246	0.929931	0.106417	0.890592	0.108049	0.808845	0.233535	0.69395	0.858416	0.0602169	0.164454	0.0203912	0.575791	0.0905559	0.627833	0.907346
		N	27	27	27	27	27	27	25	27	27	27	27	27	27	27	27	27	27	27	27	27	27	27	27	27	27	27	27	27	27	27	27	27	27	27	27	27	27	27	27	27	27	27	27	27	27	27	27
	DG(14:0_20:0)	Correlation Coefficient	-.434*	0.102595	-0.0977146	-0.0153007	-0.00158471	0.130707	0.0177025	0.354154	-0.252558	0.134656	1	0.180971	0.29913	0.102321	-0.0177099	0.129466	-0.0238168	0.288943	-0.139279	-0.0934494	-0.0851908	-0.0644275	-0.164758	0.0229393	0.185961	-0.248244	-0.119389	0.255917	0.110229	-0.105344	-0.363067	0.0800122	0.22515	-0.0522363	0.0783326	-0.258626	-0.243359	0.241553	0.113893	-0.162926	-0.107481	0.115437	-0.149008	-0.198381	0.280916	0.211025	-0.0282486
		Sig. (2-tailed)	0.0236094	0.610596	0.627763	0.93962	0.993741	0.5158	0.933066	0.0699219	0.203745	0.503083		0.366341	0.129589	0.611555	0.930134	0.519829	0.906134	0.143813	0.488398	0.642922	0.672669	0.749525	0.411514	0.909578	0.353046	0.211836	0.553089	0.197592	0.584147	0.601017	0.0626913	0.691574	0.258843	0.79582	0.697745	0.192724	0.22126	0.224812	0.571633	0.416807	0.593611	0.566394	0.458217	0.321224	0.155788	0.2907	0.888766
		N	27	27	27	27	27	27	25	27	27	27	27	27	27	27	27	27	27	27	27	27	27	27	27	27	27	27	27	27	27	27	27	27	27	27	27	27	27	27	27	27	27	27	27	27	27	27	27
	DG(14:1_18:1)	Correlation Coefficient	0.234073	-0.0464122	-0.062861	0.14182	-0.011093	-0.0577187	-0.208542	0.142792	0.0907009	-0.0763359	0.180971	1	0.302642	.525**	0.216794	0.192672	0.111756	0.325443	0.153787	-0.267369	-0.171298	0.0387786	-0.0406169	0.140542	-0.142988	0.181679	-0.0735878	0.219881	0.0757252	0.0827481	0.0536123	-0.057108	0.0977183	0.0892177	0.307222	-0.149008	0.238473	0.221067	-0.0158779	0.0980302	-0.0864122	-.434*	-0.160611	-0.0109957	-0.0396947	0.173156	0.0296228
		Sig. (2-tailed)	0.239939	0.818187	0.75543	0.480421	0.956206	0.774907	0.317126	0.477387	0.652765	0.705106	0.366341		0.124931	0.00492296	0.277403	0.335627	0.578918	0.0976248	0.443758	0.177579	0.392932	0.847713	0.840583	0.484426	0.476774	0.364437	0.715279	0.27045	0.707363	0.681563	0.790557	0.77723	0.62775	0.658101	0.119041	0.458217	0.230961	0.267808	0.937347	0.626647	0.668238	0.0238323	0.423547	0.95659	0.844159	0.38774	0.88339
		N	27	27	27	27	27	27	25	27	27	27	27	27	27	27	27	27	27	27	27	27	27	27	27	27	27	27	27	27	27	27	27	27	27	27	27	27	27	27	27	27	27	27	27	27	27	27	27
	DG(14:1_20:2)	Correlation Coefficient	0.251473	0.307739	0.0398266	-0.065964	0.102198	0.307023	0.0480954	0.0317606	0.0629008	0.305602	0.29913	0.302642	1	0.297603	0.237826	0.33888	0.359334	.394*	-0.131012	0.222748	0.358419	0.196001	0.343817	0.122783	-0.136697	0.261334	0.306518	0.360763	.444*	.416*	0.131643	0.305344	0.0603372	-0.199669	.518**	-0.117539	0.0680812	0.362886	-0.0375515	0.329771	-0.0598382	-0.0436641	-0.376431	-0.0213773	0.374294	0.109008	-0.164427
		Sig. (2-tailed)	0.20576	0.11839	0.843647	0.743746	0.611986	0.119294	0.819415	0.875038	0.75528	0.121101	0.129589	0.124931		0.131653	0.232267	0.0837853	0.0656452	0.0422017	0.514811	0.264094	0.0663862	0.327183	0.0790934	0.541779	0.496573	0.18794	0.119934	0.064502	0.0203698	0.0311293	0.512771	0.121432	0.764972	0.318027	0.00559498	0.5593	0.735806	0.062832	0.85248	0.092992	0.766863	0.828791	0.0529531	0.915713	0.0544251	0.588345	0.412466
		N	27	27	27	27	27	27	25	27	27	27	27	27	27	27	27	27	27	27	27	27	27	27	27	27	27	27	27	27	27	27	27	27	27	27	27	27	27	27	27	27	27	27	27	27	27	27	27
	DG(16:0_16:0)	Correlation Coefficient	-0.0603626	0.207023	-0.16042	-0.0210591	-0.121032	-0.156512	-0.217048	0.048259	0.380058	0.112672	0.102321	.525**	0.297603	1	.638**	.737**	.597**	0.185706	0.266646	-0.0844404	0.0427481	0.323664	0.307681	0.0526075	0.211959	0.323664	0.179237	-0.0251947	.445*	.587**	.475*	-0.0990991	0.257315	0.202782	0.319133	0.220763	.452*	0.249503	0.26687	.544**	-0.0238168	0.0830661	0.0494657	0.0705559	-0.221679	-0.096656	0.19148
		Sig. (2-tailed)	0.764875	0.300156	0.424105	0.916963	0.5476	0.435625	0.297333	0.811079	0.0505264	0.575791	0.611555	0.00492296	0.131653		0.000341574	1.15783e-05	0.00101236	0.353721	0.178798	0.675397	0.832332	0.0995782	0.118464	0.7944	0.288519	0.0995782	0.37103	0.900729	0.0200603	0.00127315	0.0123156	0.622874	0.19507	0.310385	0.104687	0.268483	0.0178738	0.209452	0.17842	0.00336197	0.906134	0.680403	0.806442	0.726558	0.266451	0.631512	0.338683
		N	27	27	27	27	27	27	25	27	27	27	27	27	27	27	27	27	27	27	27	27	27	27	27	27	27	27	27	27	27	27	27	27	27	27	27	27	27	27	27	27	27	27	27	27	27	27	27
	DG(16:0_16:1)	Correlation Coefficient	-0.0958803	0.173382	0.0410649	0.0927632	0.0035645	-0.214929	-0.110791	-0.0485496	0.336742	0.233822	-0.0177099	0.216794	0.237826	.638**	1	.604**	.517**	0.00335878	.418*	-0.264082	0.358974	.612**	.642**	0.0434185	0.119248	0.133089	0.310134	-0.136468	.390*	.582**	.432*	0.0228973	-0.0989134	0.150345	0.21096	0.225275	.449*	0.113709	0.372405	.502**	-0.294872	0.0628912	-0.186203	0.159389	-0.224664	0.0967791	.411*
		Sig. (2-tailed)	0.634265	0.387112	0.838847	0.645374	0.985922	0.281658	0.598041	0.809962	0.0858805	0.240458	0.930134	0.277403	0.232267	0.000341574		0.000841025	0.00574544	0.986734	0.0298936	0.183172	0.0659358	0.00069769	0.000303294	0.82974	0.553562	0.508111	0.115405	0.497303	0.0442559	0.00145584	0.0246117	0.909743	0.623529	0.454146	0.290851	0.258573	0.018891	0.572257	0.0557525	0.00759835	0.135404	0.755316	0.352411	0.427127	0.2599	0.631076	0.0333737
		N	27	27	27	27	27	27	25	27	27	27	27	27	27	27	27	27	27	27	27	27	27	27	27	27	27	27	27	27	27	27	27	27	27	27	27	27	27	27	27	27	27	27	27	27	27	27	27
	DG(16:0_18:1)	Correlation Coefficient	-0.0616852	0.372405	-0.12755	-0.0361842	-0.0966377	0.0726607	-0.165801	0.0290076	.454*	0.203297	0.129466	0.192672	0.33888	.737**	.604**	1	.717**	0.215878	0.185954	-0.0302244	0.291819	.452*	.625**	0.185293	0.0629874	0.310745	0.197802	-0.256449	.775**	.755**	.467*	0.0415204	0.115756	-0.00123234	.490**	0.257631	.513**	0.273575	0.34188	.590**	-0.0866911	-0.00152648	0.00671551	-0.060458	-0.167888	-0.0882308	0.139826
		Sig. (2-tailed)	0.759871	0.0557525	0.526076	0.857796	0.631577	0.718722	0.428321	0.885796	0.0172935	0.309131	0.519829	0.335627	0.0837853	1.15783e-05	0.000841025		2.54292e-05	0.279488	0.353065	0.881038	0.139688	0.0178263	0.000488102	0.35481	0.754953	0.114654	0.322667	0.196628	2.10069e-06	5.29152e-06	0.0141409	0.837083	0.565316	0.995133	0.00942127	0.194502	0.00616173	0.167346	0.0809091	0.00119463	0.667228	0.993971	0.97348	0.764514	0.402561	0.66166	0.486675
		N	27	27	27	27	27	27	25	27	27	27	27	27	27	27	27	27	27	27	27	27	27	27	27	27	27	27	27	27	27	27	27	27	27	27	27	27	27	27	27	27	27	27	27	27	27	27	27
	DG(16:0_18:2)	Correlation Coefficient	-0.115325	0.0854701	-0.321675	-0.0467105	-0.152878	0.180736	-0.354299	-0.190534	0.271104	0.0915751	-0.0238168	0.111756	0.359334	.597**	.517**	.717**	1	0.219237	0.0396947	-0.0573958	0.210012	0.126984	.422*	0.139734	0.0128421	0.264347	0.358974	0.0286979	.543**	.932**	.702**	0.245153	0.290922	0.0397429	0.337964	0.299145	.411*	-0.057466	0.129426	.941**	0.159341	-0.121203	0.0818071	0.0540458	0.0360195	0.0198443	0.198138
		Sig. (2-tailed)	0.566777	0.671655	0.101797	0.817038	0.446491	0.366975	0.0822676	0.341118	0.17137	0.649628	0.906134	0.578918	0.0656452	0.00101236	0.00574544	2.54292e-05		0.271892	0.844159	0.776135	0.293074	0.527929	0.0283697	0.486964	0.949309	0.182717	0.0659358	0.887008	0.00344431	1.72705e-12	4.42077e-05	0.217766	0.140966	0.843972	0.0846784	0.129568	0.0329726	0.775868	0.519958	2.92189e-13	0.42727	0.547031	0.685001	0.788902	0.858437	0.921738	0.32183
		N	27	27	27	27	27	27	25	27	27	27	27	27	27	27	27	27	27	27	27	27	27	27	27	27	27	27	27	27	27	27	27	27	27	27	27	27	27	27	27	27	27	27	27	27	27	27	27
	DG(16:0_20:0)	Correlation Coefficient	0.0211269	0.0338931	0.0154041	0.0297788	0.00931016	0.260192	0.231865	-0.111943	-0.0992518	0.119084	0.288943	0.325443	.394*	0.185706	0.00335878	0.215878	0.219237	1	-0.240379	-0.128264	0.0577099	-0.0680916	-0.0702397	0.0712648	0.038691	0.111145	0.10687	0.15071	0.110229	0.16	0.0832442	.381*	0.167867	-0.112485	0.151474	-0.0629008	0.0247328	0.189421	0.178931	0.130402	0.0912977	-0.0726829	0.0668702	-0.290165	0.315115	0.345091	0.251031
		Sig. (2-tailed)	0.916697	0.866718	0.939213	0.88278	0.96324	0.189947	0.264742	0.57828	0.622335	0.554112	0.143813	0.0976248	0.0422017	0.353721	0.986734	0.279488	0.271892		0.227144	0.523745	0.774941	0.735767	0.727738	0.723916	0.848054	0.581008	0.595723	0.453039	0.584147	0.425335	0.679753	0.0498282	0.40262	0.576427	0.450727	0.75528	0.90254	0.344001	0.371859	0.51679	0.650623	0.71864	0.740344	0.14205	0.109377	0.0779159	0.206585
		N	27	27	27	27	27	27	25	27	27	27	27	27	27	27	27	27	27	27	27	27	27	27	27	27	27	27	27	27	27	27	27	27	27	27	27	27	27	27	27	27	27	27	27	27	27	27	27
	DG(16:0_20:3)	Correlation Coefficient	-0.171698	0.350229	0.0236507	-0.089501	-0.301689	-0.299893	-0.103521	0.305437	0.196671	0.363359	-0.139279	0.153787	-0.131012	0.266646	.418*	0.185954	0.0396947	-0.240379	1	-0.294091	0.0607634	0.220458	0.244007	0.112097	-0.0374675	0.18229	-0.00152672	-.393*	-0.0280916	-0.00671756	0.10142	-0.110551	-0.30648	-0.0107863	0.114216	0.295878	0.108397	0.33634	.431*	0.0810811	-.489**	0.0441289	-0.18626	0.195021	-0.219847	0.14903	0.146282
		Sig. (2-tailed)	0.39181	0.0733025	0.906786	0.65708	0.126183	0.128566	0.622413	0.121313	0.325497	0.0624649	0.488398	0.443758	0.514811	0.178798	0.0298936	0.353065	0.844159	0.227144		0.136491	0.763358	0.269163	0.219994	0.577753	0.852806	0.362799	0.99397	0.0427262	0.88938	0.973472	0.614711	0.583042	0.119982	0.957416	0.570536	0.134013	0.590449	0.0862793	0.0247491	0.687657	0.00966668	0.826996	0.352261	0.329653	0.270525	0.458148	0.466573
		N	27	27	27	27	27	27	25	27	27	27	27	27	27	27	27	27	27	27	27	27	27	27	27	27	27	27	27	27	27	27	27	27	27	27	27	27	27	27	27	27	27	27	27	27	27	27	27
	DG(16:0_20:4)	Correlation Coefficient	-0.0194472	0.0363303	0.0784087	0.0588906	0.282827	0.172061	0.0215467	0.0677966	0.212824	0.0296138	-0.0934494	-0.267369	0.222748	-0.0844404	-0.264082	-0.0302244	-0.0573958	-0.128264	-0.294091	1	-0.323309	0.0686918	0.0125191	0.12523	0.120489	0.206991	0.0647229	0.316794	0.0693024	-0.00549534	0.00198534	0.0485496	0.30873	-0.334631	0.221069	-0.147764	0.208518	-0.31443	-0.135247	-0.0366412	0.208823	-0.0500763	-0.133109	-0.124294	0.302855	-0.124275	-.552**
		Sig. (2-tailed)	0.9233	0.857228	0.697465	0.770456	0.152875	0.390795	0.918574	0.736872	0.286509	0.883425	0.642922	0.177579	0.264094	0.675397	0.183172	0.881038	0.776135	0.523745	0.136491		0.0999712	0.733521	0.950583	0.533693	0.54941	0.300231	0.748413	0.107398	0.731238	0.978297	0.992159	0.809962	0.117148	0.0879894	0.267805	0.462021	0.296601	0.110192	0.501196	0.856018	0.295879	0.804098	0.508046	0.536779	0.124653	0.536841	0.00281239
		N	27	27	27	27	27	27	25	27	27	27	27	27	27	27	27	27	27	27	27	27	27	27	27	27	27	27	27	27	27	27	27	27	27	27	27	27	27	27	27	27	27	27	27	27	27	27	27
	DG(16:1_18:0)	Correlation Coefficient	0.339939	.411*	0.142483	-0.182895	-0.0879244	0.0146543	0.226197	-0.358168	0.0299191	0.202686	-0.0851908	-0.171298	0.358419	0.0427481	0.358974	0.291819	0.210012	0.0577099	0.0607634	-0.323309	1	0.321123	.384*	0.133007	-0.11619	0.021978	0.0445665	-0.126393	.484*	0.359585	0.236372	0.199969	-.413*	-0.000616169	0.205465	.386*	0.01221	.401*	0.0482295	0.214624	-0.0744811	0.15448	-0.0744811	0.0970992	-0.141636	0.0763242	0.34926
		Sig. (2-tailed)	0.082761	0.0332592	0.478349	0.361182	0.662767	0.942167	0.276925	0.0665901	0.882232	0.310618	0.672669	0.392932	0.0663862	0.832332	0.0659358	0.139688	0.293074	0.774941	0.763358	0.0999712		0.102419	0.0481418	0.508374	0.563848	0.913353	0.825306	0.529868	0.0106155	0.0654437	0.23522	0.317285	0.0323573	0.997566	0.303889	0.0468419	0.951801	0.0383152	0.811192	0.282358	0.711967	0.441682	0.711967	0.629941	0.480995	0.705149	0.0741564
		N	27	27	27	27	27	27	25	27	27	27	27	27	27	27	27	27	27	27	27	27	27	27	27	27	27	27	27	27	27	27	27	27	27	27	27	27	27	27	27	27	27	27	27	27	27	27	27
	DG(16:1_18:1)	Correlation Coefficient	0.0636967	0.300977	-0.00373318	0.336842	0.3414	-0.10319	0.16734	0.0109924	.658**	.410*	-0.0644275	0.0387786	0.196001	0.323664	.612**	.452*	0.126984	-0.0680916	0.220458	0.0686918	0.321123	1	.609**	-0.112521	0.0684912	.403*	0.120269	-0.23172	.481*	0.291819	0.375935	-0.129446	-0.170878	-0.169447	0.336742	0.209402	0.111111	0.030567	0.264347	-0.0155701	-0.279609	0.0323615	-0.368132	-0.291908	0.0128205	-0.0369409	0.18501
		Sig. (2-tailed)	0.752278	0.127124	0.985256	0.0857819	0.0813641	0.608517	0.423986	0.956603	0.000193451	0.0338384	0.749525	0.847713	0.327183	0.0995782	0.00069769	0.0178263	0.527929	0.735767	0.269163	0.733521	0.102419		0.000752804	0.576305	0.734271	0.0371703	0.550148	0.244832	0.0110747	0.139688	0.0532917	0.519894	0.39411	0.398143	0.0858805	0.294512	0.581124	0.879699	0.182717	0.938559	0.157803	0.872692	0.0588493	0.139562	0.949394	0.854853	0.355559
		N	27	27	27	27	27	27	25	27	27	27	27	27	27	27	27	27	27	27	27	27	27	27	27	27	27	27	27	27	27	27	27	27	27	27	27	27	27	27	27	27	27	27	27	27	27	27	27
	DG(16:1_18:2)	Correlation Coefficient	0.166307	0.253091	0.0914768	-0.00542846	0.0198058	0.0876336	-0.0554059	-0.0149641	.442*	0.36025	-0.164758	-0.0406169	0.343817	0.307681	.642**	.625**	.422*	-0.0702397	0.244007	0.0125191	.384*	.609**	1	-0.032263	-0.0541285	0.264387	.429*	-0.212519	.482*	.480*	0.269701	-0.090687	-0.226647	-0.0385165	0.249313	0.0641124	0.365135	0.231122	0.173409	0.376336	-0.256144	-0.0745038	-.459*	0.165827	-0.0485422	-0.0616794	0.101069
		Sig. (2-tailed)	0.407068	0.202759	0.649981	0.978561	0.92189	0.663818	0.792513	0.940946	0.020836	0.0649106	0.411514	0.840583	0.0790934	0.118464	0.000303294	0.000488102	0.0283697	0.727738	0.219994	0.950583	0.0481418	0.000752804		0.873076	0.788586	0.182647	0.0254615	0.287218	0.0108867	0.0112369	0.173684	0.652815	0.255606	0.848731	0.209811	0.750712	0.0610998	0.246087	0.387038	0.053018	0.19718	0.711883	0.0159052	0.408444	0.80999	0.759893	0.615945
		N	27	27	27	27	27	27	25	27	27	27	27	27	27	27	27	27	27	27	27	27	27	27	27	27	27	27	27	27	27	27	27	27	27	27	27	27	27	27	27	27	27	27	27	27	27	27	27
	DG(16:1_20:0)	Correlation Coefficient	-0.0500357	0.0110075	0.165627	0.012521	0.0892626	-0.0521407	-0.0368158	0.0249274	-0.0394496	-0.304541	0.0229393	0.140542	0.122783	0.0526075	0.0434185	0.185293	0.139734	0.0712648	0.112097	0.12523	0.133007	-0.112521	-0.032263	1	-0.358652	-0.237884	-0.312185	0.282875	0.0978445	0.101819	-0.0411441	0.177829	-0.176994	-0.115109	0.313456	-0.00978445	.395*	0.0577159	0.224431	0.135015	-0.140346	-0.337309	0.110381	-0.18015	-0.166336	0.23945	-0.190673
		Sig. (2-tailed)	0.804254	0.956543	0.409017	0.950575	0.657939	0.796186	0.861305	0.901777	0.845109	0.122464	0.909578	0.484426	0.541779	0.7944	0.82974	0.35481	0.486964	0.723916	0.577753	0.533693	0.508374	0.576305	0.873076		0.0661964	0.232149	0.112894	0.152802	0.627304	0.613312	0.83854	0.374861	0.377143	0.567507	0.111358	0.961368	0.0414104	0.774918	0.260409	0.501935	0.485041	0.085321	0.583627	0.368556	0.406987	0.229	0.340761
		N	27	27	27	27	27	27	25	27	27	27	27	27	27	27	27	27	27	27	27	27	27	27	27	27	27	27	27	27	27	27	27	27	27	27	27	27	27	27	27	27	27	27	27	27	27	27	27
	DG(17:0_17:1)	Correlation Coefficient	-0.301893	0.124446	0.142567	-0.0192758	0.0130918	-0.119266	0.118135	0.0105521	-0.154587	0.27213	0.185961	-0.142988	-0.136697	0.211959	0.119248	0.0629874	0.0128421	0.038691	-0.0374675	0.120489	-0.11619	0.0684912	-0.0541285	-0.358652	1	-0.0483107	-0.122	-0.0417432	-0.0299649	-0.0541202	0.0740288	-0.0146789	0.308743	-0.273731	-0.0993885	0.26999	0.0828621	-0.159369	0.153188	0.0111621	-0.215258	.486*	-0.0281303	-0.00886987	0.158386	-0.172324	0.297554
		Sig. (2-tailed)	0.125914	0.536276	0.478087	0.923974	0.948325	0.553501	0.573838	0.95834	0.441362	0.169691	0.353046	0.476774	0.496573	0.288519	0.553562	0.754953	0.949309	0.848054	0.852806	0.54941	0.563848	0.734271	0.788586	0.0661964		0.81088	0.544379	0.836221	0.882053	0.788617	0.713643	0.94207	0.117133	0.167095	0.621854	0.173206	0.681147	0.427186	0.445558	0.955934	0.280904	0.0101495	0.889229	0.964977	0.430081	0.390059	0.13172
		N	27	27	27	27	27	27	25	27	27	27	27	27	27	27	27	27	27	27	27	27	27	27	27	27	27	27	27	27	27	27	27	27	27	27	27	27	27	27	27	27	27	27	27	27	27	27	27
	DG(17:0_18:1)	Correlation Coefficient	0.353349	0.0671551	0.0979959	0.34375	0.123173	0.23691	-0.233891	0.069313	.394*	0.360195	-0.248244	0.181679	0.261334	0.323664	0.133089	0.310745	0.264347	0.111145	0.18229	0.206991	0.021978	.403*	0.264387	-0.237884	-0.0483107	1	0.375458	-0.222561	0.306471	0.343101	.424*	0.209739	0.281735	-0.268958	.436*	0.198413	0.178266	0.114321	-0.114774	0.239658	0.141636	-0.00122119	-0.035409	-0.0638168	0.04884	-0.362387	-0.0155701
		Sig. (2-tailed)	0.0706053	0.739276	0.626769	0.0791555	0.540484	0.234124	0.26047	0.731198	0.0417503	0.0649546	0.211836	0.364437	0.18794	0.0995782	0.508111	0.114654	0.182717	0.581008	0.362799	0.300231	0.913353	0.0371703	0.182647	0.232149	0.81088		0.0536195	0.264504	0.119993	0.0797606	0.0275661	0.293717	0.154535	0.174918	0.0230128	0.321145	0.373668	0.57018	0.568642	0.228583	0.480995	0.995177	0.860813	0.751825	0.808845	0.0632214	0.938559
		N	27	27	27	27	27	27	25	27	27	27	27	27	27	27	27	27	27	27	27	27	27	27	27	27	27	27	27	27	27	27	27	27	27	27	27	27	27	27	27	27	27	27	27	27	27	27	27
	DG(18:0_20:0)	Correlation Coefficient	0.137451	-0.032967	0.092085	-0.233224	-0.120005	.422*	-0.0338527	-0.223206	0.0332774	0.1221	-0.119389	-0.0735878	0.306518	0.179237	0.310134	0.197802	0.358974	0.10687	-0.00152672	0.0647229	0.0445665	0.120269	.429*	-0.312185	-0.122	0.375458	1	-0.0210655	0.271673	.401*	0.229348	0.238742	0.286022	0.0831829	0.178599	0.125763	0.147131	0.150696	-0.151404	.434*	0.267399	-0.0363303	-0.188034	0.299542	0.173993	0.0573958	0.188063
		Sig. (2-tailed)	0.49418	0.870329	0.647801	0.241698	0.551029	0.0284964	0.872374	0.263087	0.869119	0.544046	0.553089	0.715279	0.119934	0.37103	0.115405	0.322667	0.0659358	0.595723	0.99397	0.748413	0.825306	0.550148	0.0254615	0.112894	0.544379	0.0536195		0.916938	0.170437	0.0381231	0.249832	0.23042	0.148092	0.679977	0.372763	0.531937	0.463963	0.453083	0.450937	0.0237701	0.177528	0.857228	0.347609	0.129036	0.385416	0.776135	0.347534
		N	27	27	27	27	27	27	25	27	27	27	27	27	27	27	27	27	27	27	27	27	27	27	27	27	27	27	27	27	27	27	27	27	27	27	27	27	27	27	27	27	27	27	27	27	27	27	27
	DG(18:0_20:4)	Correlation Coefficient	-0.0576711	-0.168219	-0.112012	0.0564231	0.318478	0.173588	-0.125433	0.0189342	-0.167939	0.0332774	0.255917	0.219881	0.360763	-0.0251947	-0.136468	-0.256449	0.0286979	0.15071	-.393*	0.316794	-0.126393	-0.23172	-0.212519	0.282875	-0.0417432	-0.222561	-0.0210655	1	-0.221035	-0.0955579	-0.14157	-0.0216794	0.249006	-0.0348189	-0.0873282	-0.132804	0.0671653	-0.127637	-.448*	0	0.130362	-0.265038	-0.191421	0.0888685	.396*	0.138321	-0.175267
		Sig. (2-tailed)	0.775088	0.401621	0.578041	0.779836	0.105441	0.38654	0.550225	0.925318	0.402415	0.869119	0.197592	0.27045	0.064502	0.900729	0.497303	0.196628	0.887008	0.453039	0.0427262	0.107398	0.529868	0.244832	0.287218	0.152802	0.836221	0.264504	0.916938		0.26788	0.63541	0.481202	0.914526	0.210392	0.863111	0.664922	0.509028	0.739238	0.525793	0.0190529	1	0.516919	0.181532	0.338834	0.659359	0.041065	0.491425	0.381891
		N	27	27	27	27	27	27	25	27	27	27	27	27	27	27	27	27	27	27	27	27	27	27	27	27	27	27	27	27	27	27	27	27	27	27	27	27	27	27	27	27	27	27	27	27	27	27	27
	DG(18:1_18:1)	Correlation Coefficient	0.187738	.492**	-0.144349	-0.15954	-0.0328727	0.139215	-0.00423158	-0.148092	.402*	0.147131	0.110229	0.0757252	.444*	.445*	.390*	.775**	.543**	0.110229	-0.0280916	0.0693024	.484*	.481*	.482*	0.0978445	-0.0299649	0.306471	0.271673	-0.221035	1	.696**	.512**	0.245459	0.0915638	-0.0905769	.664**	0.376068	0.233822	0.167813	0.20696	.441*	0.0677656	-0.0167913	-0.017094	-0.207939	-0.0323565	-0.0100748	0.151122
		Sig. (2-tailed)	0.348384	0.00913133	0.472544	0.426686	0.870698	0.488599	0.983984	0.461017	0.0376124	0.463963	0.584147	0.707363	0.0203698	0.0200603	0.0442559	2.10069e-06	0.00344431	0.584147	0.88938	0.731238	0.0106155	0.0110747	0.0108867	0.627304	0.882053	0.119993	0.170437	0.26788		5.55166e-05	0.00627807	0.217175	0.649669	0.653211	0.000157463	0.0532007	0.240458	0.402773	0.300307	0.0213553	0.736988	0.93375	0.932559	0.297975	0.872711	0.960223	0.451791
		N	27	27	27	27	27	27	25	27	27	27	27	27	27	27	27	27	27	27	27	27	27	27	27	27	27	27	27	27	27	27	27	27	27	27	27	27	27	27	27	27	27	27	27	27	27	27	27
	DG(18:1_18:2)	Correlation Coefficient	0	0.166667	-0.205325	-0.01875	-0.0748546	0.174325	-0.266974	-0.289466	0.341627	0.041514	-0.105344	0.0827481	.416*	.587**	.582**	.755**	.932**	0.16	-0.00671756	-0.00549534	0.359585	0.291819	.480*	0.101819	-0.0541202	0.343101	.401*	-0.0955579	.696**	1	.727**	0.268967	0.244068	-0.0135557	.435*	0.300977	.445*	-0.0238423	0.114164	.907**	0.190476	-0.116929	0.103785	0.0381679	-0.0396825	-0.0128225	0.190505
		Sig. (2-tailed)	1	0.406041	0.304226	0.926042	0.710584	0.384497	0.197016	0.143057	0.0811488	0.837108	0.601017	0.681563	0.0311293	0.00127315	0.00145584	5.29152e-06	1.72705e-12	0.425335	0.973472	0.978297	0.0654437	0.139688	0.0112369	0.613312	0.788617	0.0797606	0.0381231	0.63541	5.55166e-05		1.77875e-05	0.174904	0.219874	0.946496	0.0233349	0.127124	0.0200073	0.906034	0.570714	6.74274e-11	0.341269	0.561356	0.606441	0.850085	0.844206	0.949387	0.341193
		N	27	27	27	27	27	27	25	27	27	27	27	27	27	27	27	27	27	27	27	27	27	27	27	27	27	27	27	27	27	27	27	27	27	27	27	27	27	27	27	27	27	27	27	27	27	27	27
	DG(18:1_18:3)	Correlation Coefficient	0.0771418	0.0760422	-0.317932	0.178865	0.0836061	-0.210446	-0.183025	-0.204979	.581**	0.153917	-0.363067	0.0536123	0.131643	.475*	.432*	.467*	.702**	0.0832442	0.10142	0.00198534	0.236372	0.375935	0.269701	-0.0411441	0.0740288	.424*	0.229348	-0.14157	.512**	.727**	1	0.2584	0.293506	0.0480832	.384*	.471*	0.220797	-0.297248	0.179569	.660**	0.318827	-0.0597129	0.14903	-0.00687338	-0.0302336	-0.0458155	0.184026
		Sig. (2-tailed)	0.702132	0.706191	0.106072	0.372039	0.678434	0.292056	0.381189	0.305058	0.00147507	0.44337	0.0626913	0.790557	0.512771	0.0123156	0.0246117	0.0141409	4.42077e-05	0.679753	0.614711	0.992159	0.23522	0.0532917	0.173684	0.83854	0.713643	0.0275661	0.249832	0.481202	0.00627807	1.77875e-05		0.193127	0.137309	0.811755	0.0482238	0.0132351	0.268408	0.132136	0.370128	0.000179621	0.105038	0.767337	0.458148	0.972857	0.881002	0.820487	0.358169
		N	27	27	27	27	27	27	25	27	27	27	27	27	27	27	27	27	27	27	27	27	27	27	27	27	27	27	27	27	27	27	27	27	27	27	27	27	27	27	27	27	27	27	27	27	27	27	27
	DG(18:1_18:4)	Correlation Coefficient	0.156919	-0.141352	0.137371	-0.0154629	-0.0483262	0.127481	-0.112736	-0.0943656	-0.0900763	0.00854831	0.0800122	-0.057108	0.305344	-0.0990991	0.0228973	0.0415204	0.245153	.381*	-0.110551	0.0485496	0.199969	-0.129446	-0.090687	0.177829	-0.0146789	0.209739	0.238742	-0.0216794	0.245459	0.268967	0.2584	1	0.202451	-0.200594	0.305496	0.0262555	0.0986109	-0.0640477	0.235384	0.282748	0.188063	0.10229	0.22134	-0.0748206	0.255534	0.0783206	0.0537405
		Sig. (2-tailed)	0.434418	0.481883	0.494434	0.938982	0.81082	0.526303	0.591588	0.639654	0.65501	0.966246	0.691574	0.77723	0.121432	0.622874	0.909743	0.837083	0.217766	0.0498282	0.583042	0.809962	0.317285	0.519894	0.652815	0.374861	0.94207	0.293717	0.23042	0.914526	0.217175	0.174904	0.193127		0.311191	0.315745	0.121237	0.896571	0.624596	0.750955	0.23724	0.152994	0.347534	0.611664	0.267203	0.71071	0.198288	0.697789	0.790068
		N	27	27	27	27	27	27	25	27	27	27	27	27	27	27	27	27	27	27	27	27	27	27	27	27	27	27	27	27	27	27	27	27	27	27	27	27	27	27	27	27	27	27	27	27	27	27	27
	DG(18:1_20:0)	Correlation Coefficient	-0.343388	-0.206095	-0.0711588	0.243545	0.288463	0.0462483	-0.317113	0.0260378	0.0545179	-0.0177615	0.22515	0.0977183	0.0603372	0.257315	-0.0989134	0.115756	0.290922	0.167867	-0.30648	0.30873	-.413*	-0.170878	-0.226647	-0.176994	0.308743	0.281735	0.286022	0.249006	0.0915638	0.244068	0.293506	0.202451	1	-0.113586	0.111792	0.0857454	0.185884	-0.220178	-0.203645	0.285606	.474*	-0.00719758	0.205483	0.157299	0.229369	-0.250537	-0.101991
		Sig. (2-tailed)	0.0794926	0.302375	0.724311	0.220895	0.144511	0.818819	0.122451	0.897424	0.787099	0.929931	0.258843	0.62775	0.764972	0.19507	0.623529	0.565316	0.140966	0.40262	0.119982	0.117148	0.0323573	0.39411	0.255606	0.377143	0.117133	0.154535	0.148092	0.210392	0.649669	0.219874	0.137309	0.311191		0.572678	0.578794	0.670656	0.353251	0.269786	0.308285	0.148708	0.012489	0.971577	0.303846	0.433293	0.249788	0.207508	0.61271
		N	27	27	27	27	27	27	25	27	27	27	27	27	27	27	27	27	27	27	27	27	27	27	27	27	27	27	27	27	27	27	27	27	27	27	27	27	27	27	27	27	27	27	27	27	27	27	27
	DG(18:1_20:1)	Correlation Coefficient	0.084928	-0.262488	-0.292165	-0.129315	-0.204464	-.384*	-0.124204	-0.174583	0.101992	-0.317635	-0.0522363	0.0892177	-0.199669	0.202782	0.150345	-0.00123234	0.0397429	-0.112485	-0.0107863	-0.334631	-0.000616169	-0.169447	-0.0385165	-0.115109	-0.273731	-0.268958	0.0831829	-0.0348189	-0.0905769	-0.0135557	0.0480832	-0.200594	-0.113586	1	-0.362671	-0.00831829	-0.172219	-0.037021	0.106597	0.0391327	0.340742	0.0824252	0.194709	0.273817	-0.336737	0	0.114779
		Sig. (2-tailed)	0.673624	0.185927	0.139199	0.52032	0.306303	0.0478378	0.55417	0.38378	0.612709	0.106417	0.79582	0.658101	0.318027	0.310385	0.454146	0.995133	0.843972	0.576427	0.957416	0.0879894	0.997566	0.398143	0.848731	0.567507	0.167095	0.174918	0.679977	0.863111	0.653211	0.946496	0.811755	0.315745	0.572678		0.0629998	0.967154	0.390353	0.854542	0.596668	0.846339	0.0819916	0.682742	0.330443	0.166956	0.0858864	1	0.568625
		N	27	27	27	27	27	27	25	27	27	27	27	27	27	27	27	27	27	27	27	27	27	27	27	27	27	27	27	27	27	27	27	27	27	27	27	27	27	27	27	27	27	27	27	27	27	27	27
	DG(18:1_20:2)	Correlation Coefficient	0.301767	0.335827	0.0905433	0.0361897	0.0497126	0.256641	0.207387	0.121851	0.150534	0.027782	0.0783326	0.307222	.518**	0.319133	0.21096	.490**	0.337964	0.151474	0.114216	0.221069	0.205465	0.336742	0.249313	0.313456	-0.0993885	.436*	0.178599	-0.0873282	.664**	.435*	.384*	0.305496	0.111792	-0.362671	1	0.118455	0.275378	0.1203	0.0412151	0.316794	0.0183178	-0.287328	-0.126088	-0.23851	0.0665547	0.114198	-0.13374
		Sig. (2-tailed)	0.126079	0.0867905	0.653331	0.857775	0.805494	0.196282	0.319873	0.544875	0.453572	0.890592	0.697745	0.119041	0.00559498	0.104687	0.290851	0.00942127	0.0846784	0.450727	0.570536	0.267805	0.303889	0.0858805	0.209811	0.111358	0.621854	0.0230128	0.372763	0.664922	0.000157463	0.0233349	0.0482238	0.121237	0.578794	0.0629998		0.556221	0.164454	0.550044	0.838266	0.107398	0.927742	0.146167	0.530871	0.230888	0.741528	0.570595	0.506018
		N	27	27	27	27	27	27	25	27	27	27	27	27	27	27	27	27	27	27	27	27	27	27	27	27	27	27	27	27	27	27	27	27	27	27	27	27	27	27	27	27	27	27	27	27	27	27	27
	DG(18:1_20:3)	Correlation Coefficient	-0.0657082	0.340049	-0.0230213	-0.143421	-0.0514873	-0.0131278	-0.0415465	-.416*	0.157228	0.316239	-0.258626	-0.149008	-0.117539	0.220763	0.225275	0.257631	0.299145	-0.0629008	0.295878	-0.147764	.386*	0.209402	0.0641124	-0.00978445	0.26999	0.198413	0.125763	-0.132804	0.376068	0.300977	.471*	0.0262555	0.0857454	-0.00831829	0.118455	1	0.0995116	0.057466	0.147131	0.26744	-0.0555556	0.191421	0.0641026	0.031145	-0.032967	-0.00671653	.545**
		Sig. (2-tailed)	0.744708	0.0826555	0.909257	0.475427	0.798688	0.948183	0.843685	0.0306942	0.433503	0.108049	0.192724	0.458217	0.5593	0.268483	0.258573	0.194502	0.129568	0.75528	0.134013	0.462021	0.0468419	0.294512	0.750712	0.961368	0.173206	0.321145	0.531937	0.509028	0.0532007	0.127124	0.0132351	0.896571	0.670656	0.967154	0.556221		0.62142	0.775868	0.463963	0.177459	0.783141	0.338834	0.750749	0.877441	0.870329	0.973476	0.00328884
		N	27	27	27	27	27	27	25	27	27	27	27	27	27	27	27	27	27	27	27	27	27	27	27	27	27	27	27	27	27	27	27	27	27	27	27	27	27	27	27	27	27	27	27	27	27	27	27
	DG(18:1_20:4)	Correlation Coefficient	0.0536393	-0.1221	0.324786	0.0338816	-0.0487149	0.100443	-0.351221	-0.0384733	0.201801	-0.04884	-0.243359	0.238473	0.0680812	.452*	.449*	.513**	.411*	0.0247328	0.108397	0.208518	0.01221	0.111111	0.365135	.395*	0.0828621	0.178266	0.147131	0.0671653	0.233822	.445*	0.220797	0.0986109	0.185884	-0.172219	0.275378	0.0995116	1	0.0482959	0.0335775	.485*	0.029304	-0.25187	0.014652	0.322137	-0.324176	-0.0329721	-0.0656388
		Sig. (2-tailed)	0.790454	0.544046	0.0983425	0.866763	0.809326	0.618144	0.0851536	0.848899	0.31278	0.808845	0.22126	0.230961	0.735806	0.0178738	0.018891	0.00616173	0.0329726	0.90254	0.590449	0.296601	0.951801	0.581124	0.0610998	0.0414104	0.681147	0.373668	0.463963	0.739238	0.240458	0.0200073	0.268408	0.624596	0.353251	0.390353	0.164454	0.62142		0.810937	0.867949	0.0103785	0.884637	0.205021	0.942176	0.101278	0.0990133	0.87031	0.744968
		N	27	27	27	27	27	27	25	27	27	27	27	27	27	27	27	27	27	27	27	27	27	27	27	27	27	27	27	27	27	27	27	27	27	27	27	27	27	27	27	27	27	27	27	27	27	27	27
	DG(18:1_22:5)	Correlation Coefficient	0.0795626	0.344185	0.213707	-.417*	-0.341275	0.234944	0.159607	0.0421954	-0.0911037	0.2372	0.241553	0.221067	0.362886	0.249503	0.113709	0.273575	-0.057466	0.189421	0.33634	-0.31443	.401*	0.030567	0.231122	0.0577159	-0.159369	0.114321	0.150696	-0.127637	0.167813	-0.0238423	-0.297248	-0.0640477	-0.220178	-0.037021	0.1203	0.057466	0.0482959	1	0.0926182	-0.0557934	-0.221917	0.201773	-0.123185	0.242012	-0.146416	0.0502905	0.129165
		Sig. (2-tailed)	0.693224	0.0787518	0.284468	0.0304599	0.0814829	0.238144	0.446009	0.83447	0.651319	0.233535	0.224812	0.267808	0.062832	0.209452	0.572257	0.167346	0.775868	0.344001	0.0862793	0.110192	0.0383152	0.879699	0.246087	0.774918	0.427186	0.57018	0.453083	0.525793	0.402773	0.906034	0.132136	0.750955	0.269786	0.854542	0.550044	0.775868	0.810937		0.645893	0.782235	0.265927	0.312848	0.540445	0.223906	0.466159	0.803276	0.520806
		N	27	27	27	27	27	27	25	27	27	27	27	27	27	27	27	27	27	27	27	27	27	27	27	27	27	27	27	27	27	27	27	27	27	27	27	27	27	27	27	27	27	27	27	27	27	27	27
	DG(18:1_22:6)	Correlation Coefficient	-0.336587	0.124542	0.0292432	-0.0799342	-0.16872	-.430*	0.0603962	0.00427481	0.311403	0.0793651	0.113893	-0.0158779	-0.0375515	0.26687	0.372405	0.34188	0.129426	0.178931	.431*	-0.135247	0.0482295	0.264347	0.173409	0.224431	0.153188	-0.114774	-0.151404	-.448*	0.20696	0.114164	0.179569	0.235384	-0.203645	0.106597	0.0412151	0.147131	0.0335775	0.0926182	1	0.0601435	-0.338217	0.358113	0.0708181	-0.319389	-0.192918	0.243932	0.233247
		Sig. (2-tailed)	0.0860348	0.535959	0.884875	0.69186	0.400199	0.0252305	0.774279	0.983117	0.113847	0.69395	0.571633	0.937347	0.85248	0.17842	0.0557525	0.0809091	0.519958	0.371859	0.0247491	0.501196	0.811192	0.182717	0.387038	0.260409	0.445558	0.568642	0.450937	0.0190529	0.300307	0.570714	0.370128	0.23724	0.308285	0.596668	0.838266	0.463963	0.867949	0.645893		0.765706	0.0844303	0.0666346	0.725581	0.104392	0.334998	0.220139	0.24165
		N	27	27	27	27	27	27	25	27	27	27	27	27	27	27	27	27	27	27	27	27	27	27	27	27	27	27	27	27	27	27	27	27	27	27	27	27	27	27	27	27	27	27	27	27	27	27	27
	DG(18:2_18:2)	Correlation Coefficient	-0.0422474	0.030835	-0.150283	-0.128803	-0.23252	0.167023	-0.333975	-0.277905	0.122137	-0.036025	-0.162926	0.0980302	0.329771	.544**	.502**	.590**	.941**	0.130402	0.0810811	-0.0366412	0.214624	-0.0155701	0.376336	0.135015	0.0111621	0.239658	.434*	0	.441*	.907**	.660**	0.282748	0.285606	0.0391327	0.316794	0.26744	.485*	-0.0557934	0.0601435	1	0.221035	-0.154962	0.109296	0.2408	-0.0384674	0.0525191	0.178321
		Sig. (2-tailed)	0.834269	0.878652	0.454334	0.521988	0.243161	0.405024	0.102759	0.160458	0.543922	0.858416	0.416807	0.626647	0.092992	0.00336197	0.00759835	0.00119463	2.92189e-13	0.51679	0.687657	0.856018	0.282358	0.938559	0.053018	0.501935	0.955934	0.228583	0.0237701	1	0.0213553	6.74274e-11	0.000179621	0.152994	0.148708	0.846339	0.107398	0.177459	0.0103785	0.782235	0.765706		0.26788	0.440243	0.587352	0.226306	0.848922	0.794738	0.37352
		N	27	27	27	27	27	27	25	27	27	27	27	27	27	27	27	27	27	27	27	27	27	27	27	27	27	27	27	27	27	27	27	27	27	27	27	27	27	27	27	27	27	27	27	27	27	27	27
	DG(18:2_18:3)	Correlation Coefficient	0.160247	-.419*	-0.147772	-0.0236842	-0.0720822	0.111739	-0.0892479	-0.301374	0.11815	-0.3663	-0.107481	-0.0864122	-0.0598382	-0.0238168	-0.294872	-0.0866911	0.159341	0.0912977	-.489**	0.208823	-0.0744811	-0.279609	-0.256144	-0.140346	-0.215258	0.141636	0.267399	0.130362	0.0677656	0.190476	0.318827	0.188063	.474*	0.340742	0.0183178	-0.0555556	0.029304	-0.221917	-0.338217	0.221035	1	-0.217677	0.299756	0.243053	-0.047619	0.0577011	-0.205465
		Sig. (2-tailed)	0.42461	0.029424	0.461997	0.906654	0.720873	0.578977	0.671389	0.126598	0.557246	0.0602169	0.593611	0.668238	0.766863	0.906134	0.135404	0.667228	0.42727	0.650623	0.00966668	0.295879	0.711967	0.157803	0.19718	0.485041	0.280904	0.480995	0.177528	0.516919	0.736988	0.341269	0.105038	0.347534	0.012489	0.0819916	0.927742	0.783141	0.884637	0.265927	0.0844303	0.26788		0.275403	0.12875	0.221858	0.813541	0.774974	0.303889
		N	27	27	27	27	27	27	25	27	27	27	27	27	27	27	27	27	27	27	27	27	27	27	27	27	27	27	27	27	27	27	27	27	27	27	27	27	27	27	27	27	27	27	27	27	27	27	27
	DG(18:2_18:4)	Correlation Coefficient	-0.173013	0.134941	0.111079	-0.154464	-0.0893243	-0.24916	0.0911889	0.0671858	-0.0864122	0.275378	0.115437	-.434*	-0.0436641	0.0830661	0.0628912	-0.00152648	-0.121203	-0.0726829	0.0441289	-0.0500763	0.15448	0.0323615	-0.0745038	-0.337309	.486*	-0.00122119	-0.0363303	-0.265038	-0.0167913	-0.116929	-0.0597129	0.10229	-0.00719758	0.0824252	-0.287328	0.191421	-0.25187	0.201773	0.358113	-0.154962	-0.217677	1	0.313235	-0.0313025	-0.204244	-.439*	0.245038
		Sig. (2-tailed)	0.388138	0.502172	0.581234	0.44173	0.657717	0.2101	0.664646	0.739161	0.668238	0.164454	0.566394	0.0238323	0.828791	0.680403	0.755316	0.993971	0.547031	0.71864	0.826996	0.804098	0.441682	0.872692	0.711883	0.085321	0.0101495	0.995177	0.857228	0.181532	0.93375	0.561356	0.767337	0.611664	0.971577	0.682742	0.146167	0.338834	0.205021	0.312848	0.0666346	0.440243	0.275403		0.111625	0.876826	0.306835	0.0218399	0.217989
		N	27	27	27	27	27	27	25	27	27	27	27	27	27	27	27	27	27	27	27	27	27	27	27	27	27	27	27	27	27	27	27	27	27	27	27	27	27	27	27	27	27	27	27	27	27	27	27
	DG(18:2_20:0)	Correlation Coefficient	-0.120688	-0.238706	-0.0401316	0.0259868	0.014258	-0.148985	0.00846317	-0.123969	-0.163029	-.444*	-0.149008	-0.160611	-0.376431	0.0494657	-0.186203	0.00671551	0.0818071	0.0668702	-0.18626	-0.133109	-0.0744811	-0.368132	-.459*	0.110381	-0.0281303	-0.035409	-0.188034	-0.191421	-0.017094	0.103785	0.14903	0.22134	0.205483	0.194709	-0.126088	0.0641026	0.014652	-0.123185	0.0708181	0.109296	0.299756	0.313235	1	-0.0622901	-.404*	-0.352313	0.178293
		Sig. (2-tailed)	0.548746	0.230493	0.842464	0.897624	0.943728	0.458287	0.967974	0.53785	0.416508	0.0203912	0.458217	0.423547	0.0529531	0.806442	0.352411	0.97348	0.685001	0.740344	0.352261	0.508046	0.711967	0.0588493	0.0159052	0.583627	0.889229	0.860813	0.347609	0.338834	0.932559	0.606441	0.458148	0.267203	0.303846	0.330443	0.530871	0.750749	0.942176	0.540445	0.725581	0.587352	0.12875	0.111625		0.757586	0.036857	0.0714926	0.373594
		N	27	27	27	27	27	27	25	27	27	27	27	27	27	27	27	27	27	27	27	27	27	27	27	27	27	27	27	27	27	27	27	27	27	27	27	27	27	27	27	27	27	27	27	27	27	27	27
	DG(18:2_20:4)	Correlation Coefficient	0.0268278	-0.198168	0.217213	-0.130961	-0.132719	-0.0919224	-0.295883	0.0410812	-0.0656589	0.112672	-0.198381	-0.0109957	-0.0213773	0.0705559	0.159389	-0.060458	0.0540458	-0.290165	0.195021	-0.124294	0.0970992	-0.291908	0.165827	-0.18015	-0.00886987	-0.0638168	0.299542	0.0888685	-0.207939	0.0381679	-0.00687338	-0.0748206	0.157299	0.273817	-0.23851	0.031145	0.322137	0.242012	-0.319389	0.2408	0.243053	-0.0313025	-0.0622901	1	-0.148397	-0.144908	-0.158192
		Sig. (2-tailed)	0.894329	0.321755	0.276453	0.514977	0.509301	0.648383	0.150985	0.838784	0.744893	0.575791	0.321224	0.95659	0.915713	0.726558	0.427127	0.764514	0.788902	0.14205	0.329653	0.536779	0.629941	0.139562	0.408444	0.368556	0.964977	0.751825	0.129036	0.659359	0.297975	0.850085	0.972857	0.71071	0.433293	0.166956	0.230888	0.877441	0.101278	0.223906	0.104392	0.226306	0.221858	0.876826	0.757586		0.460082	0.470815	0.430652
		N	27	27	27	27	27	27	25	27	27	27	27	27	27	27	27	27	27	27	27	27	27	27	27	27	27	27	27	27	27	27	27	27	27	27	27	27	27	27	27	27	27	27	27	27	27	27	27
	DG(18:3_18:3)	Correlation Coefficient	-0.156224	0.115995	-0.22088	0.0519737	0.274863	.391*	0.189652	-0.0131298	-0.0528164	0.332112	0.280916	-0.0396947	0.374294	-0.221679	-0.224664	-0.167888	0.0360195	0.315115	-0.219847	0.302855	-0.141636	0.0128205	-0.0485422	-0.166336	0.158386	0.04884	0.173993	.396*	-0.0323565	-0.0396825	-0.0302336	0.255534	0.229369	-0.336737	0.0665547	-0.032967	-0.324176	-0.146416	-0.192918	-0.0384674	-0.047619	-0.204244	-.404*	-0.148397	1	0.177683	-0.10777
		Sig. (2-tailed)	0.43648	0.564508	0.268225	0.796825	0.165276	0.0438609	0.363883	0.948175	0.7936	0.0905559	0.155788	0.844159	0.0544251	0.266451	0.2599	0.402561	0.858437	0.109377	0.270525	0.124653	0.480995	0.949394	0.80999	0.406987	0.430081	0.808845	0.385416	0.041065	0.872711	0.844206	0.881002	0.198288	0.249788	0.0858864	0.741528	0.870329	0.0990133	0.466159	0.334998	0.848922	0.813541	0.306835	0.036857	0.460082		0.37526	0.592613
		N	27	27	27	27	27	27	25	27	27	27	27	27	27	27	27	27	27	27	27	27	27	27	27	27	27	27	27	27	27	27	27	27	27	27	27	27	27	27	27	27	27	27	27	27	27	27	27
	DG(18:3_20:2)	Correlation Coefficient	-0.157254	0.0958632	-0.0819868	-0.357456	-0.36819	0.152977	0.336668	-0.22889	-0.113588	-0.097695	0.211025	0.173156	0.109008	-0.096656	0.0967791	-0.0882308	0.0198443	0.345091	0.14903	-0.124275	0.0763242	-0.0369409	-0.0616794	0.23945	-0.172324	-0.362387	0.0573958	0.138321	-0.0100748	-0.0128225	-0.0458155	0.0783206	-0.250537	0	0.114198	-0.00671653	-0.0329721	0.0502905	0.243932	0.0525191	0.0577011	-.439*	-0.352313	-0.144908	0.177683	1	0.177099
		Sig. (2-tailed)	0.433425	0.634325	0.684344	0.0671719	0.0588061	0.446192	0.0998453	0.250806	0.572671	0.627833	0.2907	0.38774	0.588345	0.631512	0.631076	0.66166	0.921738	0.0779159	0.458148	0.536841	0.705149	0.854853	0.759893	0.229	0.390059	0.0632214	0.776135	0.491425	0.960223	0.949387	0.820487	0.697789	0.207508	1	0.570595	0.973476	0.87031	0.803276	0.220139	0.794738	0.774974	0.0218399	0.0714926	0.470815	0.37526		0.376855
		N	27	27	27	27	27	27	25	27	27	27	27	27	27	27	27	27	27	27	27	27	27	27	27	27	27	27	27	27	27	27	27	27	27	27	27	27	27	27	27	27	27	27	27	27	27	27	27
	DG(21:0_22:6)	Correlation Coefficient	-0.0972361	0.144405	0.00871207	-0.188022	-0.16419	0.0403053	0.250096	-.538**	-0.200305	0.0235079	-0.0282486	0.0296228	-0.164427	0.19148	.411*	0.139826	0.198138	0.251031	0.146282	-.552**	0.34926	0.18501	0.101069	-0.190673	0.297554	-0.0155701	0.188063	-0.175267	0.151122	0.190505	0.184026	0.0537405	-0.101991	0.114779	-0.13374	.545**	-0.0656388	0.129165	0.233247	0.178321	-0.205465	0.245038	0.178293	-0.158192	-0.10777	0.177099	1
		Sig. (2-tailed)	0.629457	0.472371	0.9656	0.347641	0.41315	0.841791	0.227919	0.00378945	0.316456	0.907346	0.888766	0.88339	0.412466	0.338683	0.0333737	0.486675	0.32183	0.206585	0.466573	0.00281239	0.0741564	0.355559	0.615945	0.340761	0.13172	0.938559	0.347534	0.381891	0.451791	0.341193	0.358169	0.790068	0.61271	0.568625	0.506018	0.00328884	0.744968	0.520806	0.24165	0.37352	0.303889	0.217989	0.373594	0.430652	0.592613	0.376855
		N	27	27	27	27	27	27	25	27	27	27	27	27	27	27	27	27	27	27	27	27	27	27	27	27	27	27	27	27	27	27	27	27	27	27	27	27	27	27	27	27	27	27	27	27	27	27	27
	DG(22:1_22:2)	Correlation Coefficient	-0.0154307	-0.166158	0.14257	0.375558	.403*	-0.182374	-0.365736	-0.0876871	0.312815	0.320098	0.0247479	0.141155	0.149992	0.367553	.453*	.398*	.386*	0.171402	0.0650779	-0.232778	0.253513	0.268784	0.369024	-0.0113202	0.112284	0.284667	0.268784	0.0488774	0.310324	0.364081	.405*	0.297235	0.289567	0.209934	-0.0036658	0.374466	0.20953	0.0636183	0.184484	0.311288	0.00671961	0.142355	0.101405	0.251146	0.0616982	-0.339087	0.327173
		Sig. (2-tailed)	0.939108	0.407497	0.478078	0.0535504	0.0371165	0.362575	0.0721867	0.663624	0.112131	0.103583	0.902481	0.482502	0.455218	0.0592791	0.0175759	0.0396222	0.0466962	0.392639	0.747077	0.242623	0.201983	0.175207	0.058192	0.95531	0.577114	0.150107	0.175207	0.808702	0.115172	0.0619073	0.0361725	0.132153	0.14291	0.293259	0.985522	0.0543057	0.29421	0.752574	0.356953	0.113988	0.973464	0.478748	0.614765	0.20637	0.759822	0.0835843	0.0957528
		N	27	27	27	27	27	27	25	27	27	27	27	27	27	27	27	27	27	27	27	27	27	27	27	27	27	27	27	27	27	27	27	27	27	27	27	27	27	27	27	27	27	27	27	27	27	27	27
	DG-O(14:0_18:2)	Correlation Coefficient	-0.177037	-0.296138	0.224647	0.226021	0.236878	-0.0784733	0.0950366	-0.0290121	-0.221679	0.0778507	-0.0299282	-0.217743	-0.110229	-0.272103	-0.154786	-.413*	-0.165166	-0.0978775	-0.0682547	0.0277863	-0.161197	-0.11815	-0.288244	-0.282569	.480*	-0.0219814	0.0097695	-0.029771	-0.334605	-0.22073	0.0872022	0.256183	0.345025	-0.213535	-0.0369466	0.128835	-0.188368	-0.255885	-0.0280873	-0.1	0.0119066	0.254504	-0.0592276	0.160483	0.324225	-0.154504	-0.0222901
		Sig. (2-tailed)	0.377027	0.133656	0.259938	0.256956	0.23419	0.697228	0.651355	0.885779	0.266451	0.699519	0.882196	0.275253	0.584147	0.169735	0.440769	0.0322358	0.410342	0.627187	0.735156	0.890576	0.421835	0.557246	0.144829	0.153266	0.0113773	0.91334	0.961427	0.882811	0.0880151	0.268558	0.665378	0.19711	0.0779768	0.284865	0.854831	0.521881	0.346738	0.197649	0.889397	0.619701	0.952998	0.200164	0.769178	0.423922	0.0989588	0.441612	0.912127
		N	27	27	27	27	27	27	25	27	27	27	27	27	27	27	27	27	27	27	27	27	27	27	27	27	27	27	27	27	27	27	27	27	27	27	27	27	27	27	27	27	27	27	27	27	27	27	27
	DG-O(16:0_18:1)	Correlation Coefficient	-0.232306	0.0553541	-0.160892	0.276262	0.268425	-0.284081	-0.0602796	0.338567	0.222069	0.332743	0.266647	0.297735	0.36929	0.321245	0.213995	0.0705069	0.0881336	0.129147	0.215916	0.0440735	-0.0538079	0.221107	0.0930957	0.101447	0.143574	0.12215	-0.286357	0.321814	-0.149982	-0.0262855	0.0725502	-0.0411353	0.0142709	-0.108927	-0.0145365	-0.206573	-0.125552	0.173723	0.251413	-0.020413	-0.360265	0.237224	-0.0949369	-0.134097	0.163279	-0.148922	-0.0375785
		Sig. (2-tailed)	0.243609	0.783909	0.422726	0.163047	0.175807	0.150985	0.774704	0.084089	0.265591	0.089908	0.178797	0.131473	0.0579973	0.102282	0.283805	0.726741	0.662011	0.520865	0.279401	0.827209	0.78981	0.26772	0.644186	0.614618	0.474951	0.54388	0.147597	0.101641	0.455251	0.896454	0.719133	0.838575	0.943678	0.588623	0.942631	0.301231	0.532632	0.386165	0.205872	0.919503	0.0648986	0.233487	0.637619	0.504876	0.415783	0.458478	0.852375
		N	27	27	27	27	27	27	25	27	27	27	27	27	27	27	27	27	27	27	27	27	27	27	27	27	27	27	27	27	27	27	27	27	27	27	27	27	27	27	27	27	27	27	27	27	27	27	27
	DG-O(16:0_20:4)	Correlation Coefficient	0.104293	0.189924	0.331265	-0.186077	0.0633883	0.0580241	0.27766	-0.0818571	-0.0407696	0.236336	0.21182	0.0540623	0.255612	0.069945	0.211603	0.144733	-0.183206	0.10675	0.0113012	0.114827	0.137405	0.256183	0.2521	-0.0775349	.434*	-0.132214	0.103817	-0.039548	0.26626	-0.131908	-0.193218	0.179569	-0.142442	-0.0497709	0.172393	0.178931	0.0793893	0.16022	0.316947	-0.199572	-0.37374	0.233471	-0.361527	-0.0274893	0.292519	0.0726829	0.162315
		Sig. (2-tailed)	0.60467	0.342697	0.0914319	0.352743	0.753441	0.773747	0.179005	0.684818	0.839991	0.235294	0.288842	0.788839	0.198146	0.728838	0.289349	0.471357	0.360351	0.596139	0.955385	0.568463	0.494327	0.19711	0.204594	0.700683	0.0237038	0.51093	0.606331	0.844728	0.179453	0.511915	0.334232	0.370128	0.478477	0.80527	0.389868	0.371859	0.693861	0.42469	0.10722	0.318267	0.0548115	0.241185	0.0638976	0.891738	0.138697	0.71864	0.418579
		N	27	27	27	27	27	27	25	27	27	27	27	27	27	27	27	27	27	27	27	27	27	27	27	27	27	27	27	27	27	27	27	27	27	27	27	27	27	27	27	27	27	27	27	27	27	27	27
*. Correlation is significant at the 0.05 level (2-tailed).
**. Correlation is significant at the 0.01 level (2-tailed).
[truncated: 4 more columns]

## Sheet: Results Diacylglycerols T1
Correlations
			TNF ALPHA (reference range: 3.0 pg/mL; alalytical sensitivity: 3.0 pg/mL)	IL-6 (reference range: 4.45 pg/mL)	IL-17 A (reference range: 2.0 pg/mL; analytical sensitivity: 2.0 pg/mL)	IL-17 RA (reference range: 1.93 pg/mL; analytical sensitivity: 4 pg/mL)	IL-26 (reference range: 10 pg/mL; analytical sensitivity: 3 pg/mL)	TSLP (pg/mL)	Adiponectin (μg/mL)	DG(14:0_14:0)	DG(14:0_18:1)	DG(14:0_18:2)	DG(14:0_20:0)	DG(14:1_18:1)	DG(14:1_20:2)	DG(16:0_16:0)	DG(16:0_16:1)	DG(16:0_18:1)	DG(16:0_18:2)	DG(16:0_20:0)	DG(16:0_20:3)	DG(16:0_20:4)	DG(16:1_18:0)	DG(16:1_18:1)	DG(16:1_18:2)	DG(16:1_20:0)	DG(17:0_17:1)	DG(17:0_18:1)	DG(18:0_20:0)	DG(18:0_20:4)	DG(18:1_18:1)	DG(18:1_18:2)	DG(18:1_18:3)	DG(18:1_18:4)	DG(18:1_20:0)	DG(18:1_20:1)	DG(18:1_20:2)	DG(18:1_20:3)	DG(18:1_20:4)	DG(18:1_22:5)	DG(18:1_22:6)	DG(18:2_18:2)	DG(18:2_18:3)	DG(18:2_18:4)	DG(18:2_20:0)	DG(18:2_20:4)	DG(18:3_18:3)	DG(18:3_20:2)	DG(21:0_22:6)
Spearman's rho	TNF ALPHA (reference range: 3.0 pg/mL; alalytical sensitivity: 3.0 pg/mL)	Correlation Coefficient	1	0.279693	0.360033	0.0633939	-0.168293	0.242308	.520*	-0.221126	0.342321	0.317089	0.350826	0.0552816	-0.357204	0.0446505	0.423495	0.155214	-0.248767	0.191359	-0.184082	0.07867	-0.0935535	0.374214	0.108437	0.287039	-0.156417	0.0701651	0.151096	0.0468186	0.265777	-0.0999322	0.167971	0.0871749	0.00212622	-0.453764	.611*	0.308301	0.354332	0.0925731	0.476698	-0.136078	-0.434136	0.357204	-0.329089	-0.146709	0.133952	-0.00850487	0.0765438
		Sig. (2-tailed)		0.157674	0.0650847	0.75342	0.401411	0.265294	0.0109438	0.428361	0.211685	0.249498	0.199812	0.844862	0.191193	0.874452	0.115721	0.580705	0.37129	0.494486	0.511345	0.780486	0.740172	0.169398	0.700476	0.299601	0.57774	0.803764	0.590903	0.868404	0.338354	0.723078	0.549581	0.757379	0.994	0.0893325	0.0155808	0.263581	0.195044	0.742809	0.0724032	0.628694	0.105899	0.191193	0.231032	0.601848	0.634117	0.976002	0.78629
		N	27	27	27	27	27	23	23	15	15	15	15	15	15	15	15	15	15	15	15	15	15	15	15	15	15	15	15	15	15	15	15	15	15	15	15	15	15	15	15	15	15	15	15	15	15	15	15
	IL-6 (reference range: 4.45 pg/mL)	Correlation Coefficient	0.279693	1	0.201597	-0.109295	-0.105292	-0.253521	.568**	-.582*	-0.342857	-0.427167	-0.157143	0.389286	-0.35	-0.257143	0.116175	0.0178571	-0.160714	-0.421429	0.221627	-0.189286	-.546*	0.328571	0.107143	0.425	0.273459	-0.25	0.132261	-0.33244	0.121429	-0.0178571	0.0357143	-0.0535714	-0.346429	-.674**	-0.0840036	0.107143	0.128686	0.0643432	0.00178731	-0.0821429	-0.448615	-0.107143	-0.490162	-0.185714	-0.075	-0.0714286	0.167857
		Sig. (2-tailed)	0.157674		0.294318	0.572498	0.586724	0.243116	0.00465207	0.0227937	0.210924	0.112263	0.575953	0.151512	0.200945	0.35486	0.680111	0.949635	0.567197	0.117699	0.42729	0.499263	0.0350667	0.23181	0.703901	0.114295	0.324041	0.368846	0.638442	0.226031	0.666401	0.949635	0.899447	0.84961	0.205896	0.0058737	0.765974	0.703901	0.64762	0.819789	0.994956	0.771029	0.0934882	0.703901	0.0636132	0.507541	0.790511	0.800296	0.549856
		N	27	29	29	29	29	23	23	15	15	15	15	15	15	15	15	15	15	15	15	15	15	15	15	15	15	15	15	15	15	15	15	15	15	15	15	15	15	15	15	15	15	15	15	15	15	15	15
	IL-17 A (reference range: 2.0 pg/mL; analytical sensitivity: 2.0 pg/mL)	Correlation Coefficient	0.360033	0.201597	1	0.339022	.371*	0.196359	0.196089	-0.225492	0.0763763	0.364022	0.0545545	0.247314	-0.101835	-0.0254588	0.200212	0.0363696	-0.123657	0.501901	-0.238434	0.320053	0.272772	0.356423	0.221855	-0.0945611	-0.0746244	0.127294	-0.216593	0.269376	0.189122	0.0800132	-0.0327327	0.261861	0.312779	-0.174319	0.373122	0.243677	0.0600636	-0.17109	0.067344	-0.0472805	-0.194752	0.123657	0.134809	0.0581914	0.134568	0.0327327	-0.12002
		Sig. (2-tailed)	0.0650847	0.294318		0.062082	0.0400327	0.369198	0.358455	0.419062	0.786748	0.182251	0.84688	0.374183	0.718002	0.928239	0.474336	0.897611	0.660615	0.0566039	0.392119	0.244856	0.325305	0.192236	0.426802	0.737464	0.791538	0.651209	0.438128	0.331604	0.499641	0.776824	0.907807	0.345785	0.256347	0.534368	0.170746	0.381475	0.831612	0.542083	0.811521	0.867116	0.486718	0.660615	0.631929	0.836794	0.632544	0.907807	0.670068
		N	27	29	31	31	31	23	24	15	15	15	15	15	15	15	15	15	15	15	15	15	15	15	15	15	15	15	15	15	15	15	15	15	15	15	15	15	15	15	15	15	15	15	15	15	15	15	15
	IL-17 RA (reference range: 1.93 pg/mL; analytical sensitivity: 4 pg/mL)	Correlation Coefficient	0.0633939	-0.109295	0.339022	1	.830**	-0.112261	-0.121896	0.143055	0.402814	0.480418	-0.210819	0.150585	-0.191995	-0.252229	-0.269411	-0.474342	-0.414108	-0.0150585	-0.118691	0.304934	0.278582	-0.0338815	-0.0451754	0.00752923	0.310859	-0.207054	0.352306	0.478534	-0.259759	-0.233406	-0.297405	0.203289	0.161878	0.0303895	0.0941996	-0.319992	-0.288251	-0.31651	-0.356074	-0.237171	0.0527517	-0.0828216	0.275309	-0.240935	-0.09788	-0.361403	-.523*
		Sig. (2-tailed)	0.75342	0.572498	0.062082		7.74924e-09	0.610067	0.570435	0.611023	0.136574	0.0698925	0.450729	0.592175	0.493025	0.364449	0.33154	0.0740271	0.124894	0.957522	0.673533	0.269102	0.314691	0.904585	0.872987	0.978754	0.259435	0.45904	0.197789	0.0711563	0.349814	0.402474	0.281697	0.467426	0.564355	0.914384	0.738435	0.24495	0.297475	0.250412	0.192702	0.394707	0.851887	0.769184	0.320646	0.387021	0.728565	0.185653	0.0453127
		N	27	29	31	31	31	23	24	15	15	15	15	15	15	15	15	15	15	15	15	15	15	15	15	15	15	15	15	15	15	15	15	15	15	15	15	15	15	15	15	15	15	15	15	15	15	15	15
	IL-26 (reference range: 10 pg/mL; analytical sensitivity: 3 pg/mL)	Correlation Coefficient	-0.168293	-0.105292	.371*	.830**	1	-0.207679	-0.106538	0.22966	0.153106	0.352863	-0.286067	0.0886405	-0.128932	-0.306213	-0.219783	-0.503639	-0.310242	-0.153106	-0.050409	0.169223	0.394853	0.00805823	0.068495	-0.0402911	0.502073	-0.237718	0.243979	0.32665	-0.209514	-0.108786	-0.269951	0.112815	0.068495	0.0894427	-0.0685562	-0.346504	-0.296405	-0.250028	-.516*	-0.165194	0.00806543	-0.189368	0.403633	-0.161165	-0.249805	-0.354562	-0.370679
		Sig. (2-tailed)	0.401411	0.586724	0.0400327	7.74924e-09		0.341669	0.612249	0.410283	0.585916	0.197033	0.301313	0.753415	0.646989	0.266997	0.431243	0.0556162	0.260431	0.585916	0.858403	0.546566	0.145238	0.977262	0.808354	0.886633	0.0565055	0.393586	0.380865	0.234714	0.4536	0.699553	0.330534	0.68893	0.808354	0.751249	0.808186	0.205791	0.283396	0.36879	0.0488556	0.556295	0.977241	0.499072	0.135703	0.566097	0.369232	0.194733	0.173787
		N	27	29	31	31	32	23	25	15	15	15	15	15	15	15	15	15	15	15	15	15	15	15	15	15	15	15	15	15	15	15	15	15	15	15	15	15	15	15	15	15	15	15	15	15	15	15	15
	TSLP (pg/mL)	Correlation Coefficient	0.242308	-0.253521	0.196359	-0.112261	-0.207679	1	-0.0217745	-0.010989	-0.279121	-0.292308	0.151648	-0.138462	0.12967	-0.0461538	0.136414	0.107692	0.032967	0.472527	-0.484049	-0.314286	-0.169231	-0.0461538	-0.0417582	0.296703	-0.488449	0.134066	-0.325633	-0.143014	-0.0417582	-0.0461538	-0.0945055	-0.0637363	0.107692	0.0577165	0.237624	0.476923	0.510451	0.0330033	.702**	-0.0373626	-0.268427	0.116484	0.0198238	.736**	-0.362637	0.0857143	0.38022
		Sig. (2-tailed)	0.265294	0.243116	0.369198	0.610067	0.341669		0.92536	0.970258	0.333845	0.310526	0.604791	0.636885	0.658619	0.875503	0.641924	0.714031	0.910919	0.0879674	0.0794564	0.273805	0.563017	0.875503	0.887287	0.302967	0.0763645	0.64772	0.255905	0.625734	0.887287	0.875503	0.747938	0.828626	0.714031	0.844624	0.413341	0.0846484	0.0621723	0.910821	0.00514124	0.899093	0.353453	0.691691	0.946371	0.00267645	0.202565	0.770785	0.179906
		N	23	23	23	23	23	23	21	14	14	14	14	14	14	14	14	14	14	14	14	14	14	14	14	14	14	14	14	14	14	14	14	14	14	14	14	14	14	14	14	14	14	14	14	14	14	14	14
	Adiponectin (μg/mL)	Correlation Coefficient	.520*	.568**	0.196089	-0.121896	-0.106538	-0.0217745	1	-0.354205	0.00536673	0.0286482	0.364938	0.29517	-0.00894456	0.0787121	.560*	0.277281	-0.173524	-0.0644008	0.273948	-0.227192	-0.36136	0.472273	0.0894456	0.364938	0.124441	0.019678	-0.153984	-0.125336	0.255814	-0.0912345	0.207514	0.161002	-0.0697676	-0.492793	.555*	.526*	.516*	0.359893	0.263205	-0.143113	-0.476276	0.228981	-0.371864	-0.162791	0.0393561	0.123435	0.49374
		Sig. (2-tailed)	0.0109438	0.00465207	0.358455	0.570435	0.612249	0.92536		0.195216	0.984855	0.919274	0.18107	0.285501	0.974762	0.780371	0.0300962	0.317049	0.536263	0.81963	0.323141	0.41547	0.185709	0.0754743	0.751241	0.18107	0.658584	0.944507	0.583744	0.656267	0.357439	0.746415	0.458021	0.566494	0.804856	0.0619904	0.0317299	0.0440353	0.0491234	0.187633	0.343225	0.610878	0.0726923	0.411707	0.172307	0.562131	0.889249	0.66119	0.0614137
		N	23	23	24	24	25	21	25	15	15	15	15	15	15	15	15	15	15	15	15	15	15	15	15	15	15	15	15	15	15	15	15	15	15	15	15	15	15	15	15	15	15	15	15	15	15	15	15
	DG(14:0_14:0)	Correlation Coefficient	-0.221126	-.582*	-0.225492	0.143055	0.22966	-0.010989	-0.354205	1	0.428571	0.359249	0.00714286	-0.267857	0.00357143	0.128571	0.0786417	-0.0428571	-0.15	0.110714	-0.387846	-0.253571	.564*	-0.0464286	0.235714	-0.4	0.248436	0.239286	-0.0589813	-0.262735	0.103571	0.0785714	0.207143	-0.171429	-0.310714	.647**	0.0840036	0.0321429	0.00178731	-0.0714924	-0.216265	-0.0928571	0.248436	0.114286	0.248659	0.0964286	-0.00714286	0.128571	-0.0107143
		Sig. (2-tailed)	0.428361	0.0227937	0.419062	0.611023	0.410283	0.970258	0.195216		0.11096	0.188481	0.979844	0.334444	0.989921	0.647916	0.780563	0.87946	0.59363	0.694463	0.153163	0.361816	0.0284325	0.869492	0.397703	0.139595	0.371948	0.390379	0.834607	0.34412	0.71338	0.780755	0.458843	0.541272	0.259667	0.00915074	0.765974	0.909462	0.994956	0.800121	0.438839	0.742045	0.371948	0.685066	0.371506	0.732453	0.979844	0.647916	0.96977
		N	15	15	15	15	15	14	15	15	15	15	15	15	15	15	15	15	15	15	15	15	15	15	15	15	15	15	15	15	15	15	15	15	15	15	15	15	15	15	15	15	15	15	15	15	15	15	15
	DG(14:0_18:1)	Correlation Coefficient	0.342321	-0.342857	0.0763763	0.402814	0.153106	-0.279121	0.00536673	0.428571	1	.720**	0.246429	-0.0142857	-0.235714	0.5	0.330653	0.317857	-0.142857	0.167857	-0.0643432	-0.0178571	0.153571	0.225	0.132143	-0.307143	0.0643432	0.15	0.269884	0.151921	0.296429	0.0142857	0.3	0.260714	0.0785714	0.0828862	.586*	0.0178571	0.0250224	0.187668	0.023235	-0.0428571	0.387846	0.228571	-0.194991	-0.453571	0.35	0.0714286	-0.264286
		Sig. (2-tailed)	0.211685	0.210924	0.786748	0.136574	0.585916	0.333845	0.984855	0.11096		0.00245602	0.375951	0.9597	0.397703	0.0576988	0.22869	0.248291	0.611522	0.549856	0.819789	0.949635	0.584764	0.420105	0.638744	0.265473	0.819789	0.59363	0.330658	0.588854	0.283355	0.9597	0.277317	0.347979	0.780755	0.769008	0.0216303	0.949635	0.929466	0.503006	0.934494	0.87946	0.153163	0.412566	0.486171	0.0894859	0.200945	0.800296	0.341174
		N	15	15	15	15	15	14	15	15	15	15	15	15	15	15	15	15	15	15	15	15	15	15	15	15	15	15	15	15	15	15	15	15	15	15	15	15	15	15	15	15	15	15	15	15	15	15	15
	DG(14:0_18:2)	Correlation Coefficient	0.317089	-0.427167	0.364022	0.480418	0.352863	-0.292308	0.0286482	0.359249	.720**	1	0.203753	-0.0554066	-0.0393208	0.339589	0.404293	0.296694	0.0643432	0.250224	-0.0840787	0.427167	0.505809	0.266309	0.314567	-0.512958	0.0554562	0.280608	-0.0125224	0.0330948	0.323503	0.241287	0.253798	-0.0125112	0.310992	0.193875	0.440072	-0.00357462	-0.059034	0.0214669	-0.116279	0.196604	0.144902	0.219839	0.0993734	-0.337802	0.39857	0.0446828	-0.00357462
		Sig. (2-tailed)	0.249498	0.112263	0.182251	0.0698925	0.197033	0.310526	0.919274	0.188481	0.00245602		0.466388	0.844515	0.889348	0.215592	0.135003	0.282905	0.819789	0.368404	0.76577	0.112263	0.054401	0.337351	0.253493	0.0505344	0.844377	0.311037	0.964671	0.906791	0.239518	0.386307	0.361372	0.964703	0.259219	0.48872	0.10068	0.989912	0.834461	0.93947	0.679839	0.4825	0.60638	0.431122	0.724571	0.218173	0.141147	0.874362	0.989912
		N	15	15	15	15	15	14	15	15	15	15	15	15	15	15	15	15	15	15	15	15	15	15	15	15	15	15	15	15	15	15	15	15	15	15	15	15	15	15	15	15	15	15	15	15	15	15	15
	DG(14:0_20:0)	Correlation Coefficient	0.350826	-0.157143	0.0545545	-0.210819	-0.286067	0.151648	0.364938	0.00714286	0.246429	0.203753	1	0.175	0.146429	0.5	0.393208	0.339286	-0.025	.554*	0.173369	-0.0821429	0.142857	0.239286	0.0964286	-0.185714	-0.368186	0.328571	-0.0375335	0.148347	0.225	0.00714286	0.421429	0.45	0.0785714	-0.169376	0.434317	0.210714	0.466488	0.110813	0.446828	0.00357143	-0.0643432	0.385714	0.0161002	-0.239286	0.178571	0.307143	0.103571
		Sig. (2-tailed)	0.199812	0.575953	0.84688	0.450729	0.301313	0.604791	0.18107	0.979844	0.375951	0.466388		0.532748	0.60255	0.0576988	0.147073	0.216029	0.929529	0.0322871	0.536633	0.771029	0.611522	0.390379	0.732453	0.507541	0.176925	0.23181	0.894351	0.597753	0.420105	0.979844	0.117699	0.0923574	0.780755	0.546197	0.105738	0.450958	0.0796276	0.694202	0.0949619	0.989921	0.819789	0.155631	0.954586	0.390379	0.524284	0.265473	0.71338
		N	15	15	15	15	15	14	15	15	15	15	15	15	15	15	15	15	15	15	15	15	15	15	15	15	15	15	15	15	15	15	15	15	15	15	15	15	15	15	15	15	15	15	15	15	15	15	15
	DG(14:1_18:1)	Correlation Coefficient	0.0552816	0.389286	0.247314	0.150585	0.0886405	-0.138462	0.29517	-0.267857	-0.0142857	-0.0554066	0.175	1	0.0964286	0.0107143	0.0428955	0.0821429	-0.439286	0.0714286	0.328865	-0.121429	-0.253571	0.332143	0.0571429	-0.0964286	0.284182	-0.0178571	-0.126899	0.0607686	-0.0571429	-0.142857	-0.0714286	.532*	-0.05	-0.405422	0.0411081	0.160714	-0.0500447	-0.209115	-0.384272	-0.342857	-0.0178731	-0.110714	-0.191414	-0.496429	0.207143	-0.0392857	-0.0285714
		Sig. (2-tailed)	0.844862	0.151512	0.374183	0.592175	0.753415	0.636885	0.285501	0.334444	0.9597	0.844515	0.532748		0.732453	0.96977	0.879353	0.771029	0.101361	0.800296	0.231368	0.666401	0.361816	0.226472	0.8397	0.732453	0.30465	0.949635	0.652228	0.829662	0.8397	0.611522	0.800296	0.0411586	0.859541	0.133813	0.884348	0.567197	0.859417	0.45448	0.157315	0.210924	0.94959	0.694463	0.494361	0.0597974	0.458843	0.889446	0.91949
		N	15	15	15	15	15	14	15	15	15	15	15	15	15	15	15	15	15	15	15	15	15	15	15	15	15	15	15	15	15	15	15	15	15	15	15	15	15	15	15	15	15	15	15	15	15	15	15
	DG(14:1_20:2)	Correlation Coefficient	-0.357204	-0.35	-0.101835	-0.191995	-0.128932	0.12967	-0.00894456	0.00357143	-0.235714	-0.0393208	0.146429	0.0964286	1	0.167857	-0.0875782	-0.0464286	-0.075	0.164286	0.369973	0.0428571	0.025	-0.264286	-0.507143	0.128571	-0.0625559	-0.0142857	-.658**	0.27882	-0.389286	-0.435714	-0.282143	0.207143	0.0964286	.548*	0.187668	.518*	-0.00178731	0.169795	-0.189455	-0.321429	0.246649	0.364286	0.0912345	0.189286	0.121429	0.428571	.554*
		Sig. (2-tailed)	0.191193	0.200945	0.718002	0.493025	0.646989	0.658619	0.974762	0.989921	0.397703	0.889348	0.60255	0.732453		0.549856	0.756288	0.869492	0.790511	0.558497	0.174671	0.87946	0.929529	0.341174	0.0536637	0.647916	0.824723	0.9597	0.00769653	0.314259	0.151512	0.104493	0.308284	0.458843	0.732453	0.0345315	0.503006	0.0480041	0.994956	0.545192	0.498872	0.242719	0.37551	0.18191	0.746415	0.499263	0.666401	0.11096	0.0322871
		N	15	15	15	15	15	14	15	15	15	15	15	15	15	15	15	15	15	15	15	15	15	15	15	15	15	15	15	15	15	15	15	15	15	15	15	15	15	15	15	15	15	15	15	15	15	15	15
	DG(16:0_16:0)	Correlation Coefficient	0.0446505	-0.257143	-0.0254588	-0.252229	-0.306213	-0.0461538	0.0787121	0.128571	0.5	0.339589	0.5	0.0107143	0.167857	1	.558*	.718**	0.239286	0.428571	0.334227	-0.339286	0.15	0.442857	0.217857	-0.435714	-0.0446828	0.157143	-0.116175	0.0411081	0.489286	0.214286	0.414286	0.489286	0.142857	0.0504525	0.480787	0.239286	0.137623	.629*	0.126899	0.142857	.654**	0.353571	-0.282648	-0.332143	0.175	0.364286	0.146429
		Sig. (2-tailed)	0.874452	0.35486	0.928239	0.364449	0.266997	0.875503	0.780371	0.647916	0.0576988	0.215592	0.0576988	0.96977	0.549856		0.0307795	0.00258117	0.390379	0.11096	0.223392	0.216029	0.59363	0.0982941	0.435393	0.104493	0.874362	0.575953	0.680111	0.884348	0.0641604	0.443141	0.124715	0.0641604	0.611522	0.858282	0.0696469	0.390379	0.624765	0.01198	0.652228	0.611522	0.00815366	0.196072	0.307382	0.226472	0.532748	0.18191	0.60255
		N	15	15	15	15	15	14	15	15	15	15	15	15	15	15	15	15	15	15	15	15	15	15	15	15	15	15	15	15	15	15	15	15	15	15	15	15	15	15	15	15	15	15	15	15	15	15	15
	DG(16:0_16:1)	Correlation Coefficient	0.423495	0.116175	0.200212	-0.269411	-0.219783	0.136414	.560*	0.0786417	0.330653	0.404293	0.393208	0.0428955	-0.0875782	.558*	1	.867**	0.357462	0.110813	0.108229	-0.262735	0.0554066	.661**	0.462914	-0.355675	0.0411449	0.353888	-0.349732	-0.230769	.806**	0.507596	.540*	0.176944	0.237712	-0.291263	.644**	0.44504	0.330054	.574*	0.153846	0.273459	-0.0322004	0.0554066	-0.221128	-0.255585	0.393208	0.214477	0.455764
		Sig. (2-tailed)	0.115721	0.680111	0.474336	0.33154	0.431243	0.641924	0.0300962	0.780563	0.22869	0.135003	0.147073	0.879353	0.756288	0.0307795		2.88428e-05	0.19085	0.694202	0.701026	0.34412	0.844515	0.00725977	0.0822743	0.193237	0.884246	0.195644	0.201315	0.407962	0.000284499	0.0534147	0.0378165	0.528134	0.393597	0.292227	0.00956828	0.0964519	0.229585	0.025173	0.584084	0.324041	0.909301	0.844515	0.428357	0.357884	0.147073	0.442724	0.0877544
		N	15	15	15	15	15	14	15	15	15	15	15	15	15	15	15	15	15	15	15	15	15	15	15	15	15	15	15	15	15	15	15	15	15	15	15	15	15	15	15	15	15	15	15	15	15	15	15
	DG(16:0_18:1)	Correlation Coefficient	0.155214	0.0178571	0.0363696	-0.474342	-0.503639	0.107692	0.277281	-0.0428571	0.317857	0.296694	0.339286	0.0821429	-0.0464286	.718**	.867**	1	0.478571	0.185714	0.180518	-0.242857	-0.0678571	.582*	0.4	-0.471429	-0.11975	0.357143	-0.312779	-0.237712	.764**	.546*	0.489286	0.2	0.325	-0.291904	0.461126	0.335714	0.180518	.593*	0.182306	0.357143	0.226988	0.0178571	-0.348838	-0.303571	0.439286	0.178571	0.364286
		Sig. (2-tailed)	0.580705	0.949635	0.897611	0.0740271	0.0556162	0.714031	0.317049	0.87946	0.248291	0.282905	0.216029	0.771029	0.869492	0.00258117	2.88428e-05		0.0711308	0.507541	0.519696	0.383128	0.810109	0.0227937	0.139595	0.0760704	0.670772	0.191275	0.256346	0.393597	0.00090731	0.0350667	0.0641604	0.474814	0.237225	0.291118	0.0836208	0.221212	0.519696	0.0197086	0.5155	0.191275	0.415899	0.949635	0.202548	0.271356	0.101361	0.524284	0.18191
		N	15	15	15	15	15	14	15	15	15	15	15	15	15	15	15	15	15	15	15	15	15	15	15	15	15	15	15	15	15	15	15	15	15	15	15	15	15	15	15	15	15	15	15	15	15	15	15
	DG(16:0_18:2)	Correlation Coefficient	-0.248767	-0.160714	-0.123657	-0.414108	-0.310242	0.032967	-0.173524	-0.15	-0.142857	0.0643432	-0.025	-0.439286	-0.075	0.239286	0.357462	0.478571	1	-0.0678571	0.00714924	0.107143	-0.0214286	-0.0464286	0.307143	-0.346429	-0.30563	0.025	-0.0840036	-0.155496	0.421429	.761**	0.332143	-0.153571	.554*	-0.0306319	-0.0446828	-0.25	0.110813	0.209115	0.221627	.889**	0.128686	-0.478571	0.322004	0.278571	0.0964286	0.207143	0.0892857
		Sig. (2-tailed)	0.37129	0.567197	0.660615	0.124894	0.260431	0.910919	0.536263	0.59363	0.611522	0.819789	0.929529	0.101361	0.790511	0.390379	0.19085	0.0711308		0.810109	0.979826	0.703901	0.939578	0.869492	0.265473	0.205896	0.267955	0.929529	0.765974	0.580009	0.117699	0.000991129	0.226472	0.584764	0.0322871	0.913703	0.874362	0.368846	0.694202	0.45448	0.42729	9.19297e-06	0.64762	0.0711308	0.241829	0.314709	0.732453	0.458843	0.751673
		N	15	15	15	15	15	14	15	15	15	15	15	15	15	15	15	15	15	15	15	15	15	15	15	15	15	15	15	15	15	15	15	15	15	15	15	15	15	15	15	15	15	15	15	15	15	15	15
	DG(16:0_20:0)	Correlation Coefficient	0.191359	-0.421429	0.501901	-0.0150585	-0.153106	0.472527	-0.0644008	0.110714	0.167857	0.250224	.554*	0.0714286	0.164286	0.428571	0.110813	0.185714	-0.0678571	1	-0.135836	0.025	0.428571	0.267857	0.253571	-0.375	-0.346738	0.482143	-0.25916	0.203753	0.164286	0.0714286	0.239286	0.357143	0.239286	0.189197	0.296694	0.275	0.375335	0.00178731	0.394996	0.0107143	0.105451	0.385714	0.24687	0.2	-0.0857143	0.207143	-0.135714
		Sig. (2-tailed)	0.494486	0.117699	0.0566039	0.957522	0.585916	0.0879674	0.81963	0.694463	0.549856	0.368404	0.0322871	0.800296	0.558497	0.11096	0.694202	0.507541	0.810109		0.629311	0.929529	0.11096	0.334444	0.361816	0.168433	0.205464	0.0687495	0.350965	0.466388	0.558497	0.800296	0.390379	0.191275	0.390379	0.499468	0.282905	0.321211	0.168022	0.994956	0.145079	0.96977	0.708385	0.155631	0.375069	0.474814	0.761334	0.458843	0.62962
		N	15	15	15	15	15	14	15	15	15	15	15	15	15	15	15	15	15	15	15	15	15	15	15	15	15	15	15	15	15	15	15	15	15	15	15	15	15	15	15	15	15	15	15	15	15	15	15
	DG(16:0_20:3)	Correlation Coefficient	-0.184082	0.221627	-0.238434	-0.118691	-0.050409	-0.484049	0.273948	-0.387846	-0.0643432	-0.0840787	0.173369	0.328865	0.369973	0.334227	0.108229	0.180518	0.00714924	-0.135836	1	-0.0643432	-0.171582	0.380697	-0.00357462	-0.080429	0.461538	0.125112	-0.231664	0.166369	0.146559	-0.0589813	0.275246	0.362824	-0.0428955	-0.120834	0.0644007	0.180518	0.159213	.541*	-0.357782	-0.0196604	0.11449	0.132261	-0.137869	-0.430742	0.0482574	0.246649	0.134048
		Sig. (2-tailed)	0.511345	0.42729	0.392119	0.673533	0.858403	0.0794564	0.323141	0.153163	0.819789	0.76577	0.536633	0.231368	0.174671	0.223392	0.701026	0.519696	0.979826	0.629311		0.819789	0.540905	0.161542	0.989912	0.775692	0.0833089	0.656846	0.406096	0.553451	0.602222	0.834607	0.320761	0.183802	0.879353	0.667949	0.819631	0.519696	0.570871	0.0372353	0.190425	0.944556	0.684529	0.638442	0.624139	0.108967	0.864394	0.37551	0.63387
		N	15	15	15	15	15	14	15	15	15	15	15	15	15	15	15	15	15	15	15	15	15	15	15	15	15	15	15	15	15	15	15	15	15	15	15	15	15	15	15	15	15	15	15	15	15	15	15
	DG(16:0_20:4)	Correlation Coefficient	0.07867	-0.189286	0.320053	0.304934	0.169223	-0.314286	-0.227192	-0.253571	-0.0178571	0.427167	-0.0821429	-0.121429	0.0428571	-0.339286	-0.262735	-0.242857	0.107143	0.025	-0.0643432	1	0.303571	-0.228571	-0.110714	-0.121429	-0.262735	0.15	0.00536193	0.198392	-0.146429	0.0142857	-0.114286	-0.335714	0.260714	0.0774806	-0.184093	-0.257143	-0.314567	-0.45219	-0.0929402	0.182143	-0.280608	0.103571	0.225403	-0.0821429	0.410714	-0.0428571	-0.153571
		Sig. (2-tailed)	0.780486	0.499263	0.244856	0.269102	0.546566	0.273805	0.41547	0.361816	0.949635	0.112263	0.771029	0.666401	0.87946	0.216029	0.34412	0.383128	0.703901	0.929529	0.819789		0.271356	0.412566	0.694463	0.666401	0.34412	0.59363	0.984869	0.478447	0.60255	0.9597	0.685066	0.221212	0.347979	0.783731	0.51132	0.35486	0.253493	0.0905893	0.741822	0.515882	0.311037	0.71338	0.419251	0.771029	0.128329	0.87946	0.584764
		N	15	15	15	15	15	14	15	15	15	15	15	15	15	15	15	15	15	15	15	15	15	15	15	15	15	15	15	15	15	15	15	15	15	15	15	15	15	15	15	15	15	15	15	15	15	15	15
	DG(16:1_18:0)	Correlation Coefficient	-0.0935535	-.546*	0.272772	0.278582	0.394853	-0.169231	-0.36136	.564*	0.153571	0.505809	0.142857	-0.253571	0.025	0.15	0.0554066	-0.0678571	-0.0214286	0.428571	-0.171582	0.303571	1	0.225	0.403571	-.629*	0.173369	0.453571	-0.184093	-0.0142985	0.267857	0.239286	0.260714	-0.114286	-0.1	0.466686	-0.0840036	-0.0857143	-0.146559	-0.116175	-0.277033	0.0642857	0.0697051	0.303571	0.42755	-0.0392857	0.0607143	0.0928571	-0.142857
		Sig. (2-tailed)	0.740172	0.0350667	0.325305	0.314691	0.145238	0.563017	0.185709	0.0284325	0.584764	0.054401	0.611522	0.361816	0.929529	0.59363	0.844515	0.810109	0.939578	0.11096	0.540905	0.271356		0.420105	0.135768	0.0120795	0.536633	0.0894859	0.51132	0.959664	0.334444	0.390379	0.347979	0.685066	0.722897	0.0794832	0.765974	0.761334	0.602222	0.680111	0.3175	0.819948	0.805028	0.271356	0.111907	0.889446	0.829812	0.742045	0.611522
		N	15	15	15	15	15	14	15	15	15	15	15	15	15	15	15	15	15	15	15	15	15	15	15	15	15	15	15	15	15	15	15	15	15	15	15	15	15	15	15	15	15	15	15	15	15	15	15
	DG(16:1_18:1)	Correlation Coefficient	0.374214	0.328571	0.356423	-0.0338815	0.00805823	-0.0461538	0.472273	-0.0464286	0.225	0.266309	0.239286	0.332143	-0.264286	0.442857	.661**	.582*	-0.0464286	0.267857	0.380697	-0.228571	0.225	1	.700**	-0.478571	0.480787	.557*	-0.271671	-0.226988	.804**	0.417857	.618*	0.239286	-0.0714286	-0.371186	0.318141	0.35	0.319929	.527*	-0.132261	0.0785714	-0.130474	0.164286	-0.228981	-0.432143	0.107143	0.0357143	0.075
		Sig. (2-tailed)	0.169398	0.23181	0.192236	0.904585	0.977262	0.875503	0.0754743	0.869492	0.420105	0.337351	0.390379	0.226472	0.341174	0.0982941	0.00725977	0.0227937	0.869492	0.334444	0.161542	0.412566	0.420105		0.00366607	0.0711308	0.0696469	0.0309611	0.32734	0.415899	0.000307265	0.121173	0.0141039	0.390379	0.800296	0.173152	0.247844	0.200945	0.245049	0.0434126	0.638442	0.780755	0.643025	0.558497	0.411707	0.107693	0.703901	0.899447	0.790511
		N	15	15	15	15	15	14	15	15	15	15	15	15	15	15	15	15	15	15	15	15	15	15	15	15	15	15	15	15	15	15	15	15	15	15	15	15	15	15	15	15	15	15	15	15	15	15	15
	DG(16:1_18:2)	Correlation Coefficient	0.108437	0.107143	0.221855	-0.0451754	0.068495	-0.0417582	0.0894456	0.235714	0.132143	0.314567	0.0964286	0.0571429	-0.507143	0.217857	0.462914	0.4	0.307143	0.253571	-0.00357462	-0.110714	0.403571	.700**	1	-.721**	0.364611	.518*	-0.0393208	-.549*	.757**	.825**	.739**	-0.125	-0.00357143	-0.14415	-0.051832	-0.114286	0.371761	0.107239	-0.0571939	.586*	-0.182306	-0.239286	0.24687	-0.0642857	-0.107143	0.0285714	-0.139286
		Sig. (2-tailed)	0.700476	0.703901	0.426802	0.872987	0.808354	0.887287	0.751241	0.397703	0.638744	0.253493	0.732453	0.8397	0.0536637	0.435393	0.0822743	0.139595	0.265473	0.361816	0.989912	0.694463	0.135768	0.00366607		0.00239887	0.181491	0.0480041	0.889348	0.0341623	0.00108111	0.000153236	0.00163551	0.657136	0.989921	0.608268	0.854444	0.685066	0.172436	0.703647	0.839558	0.0217765	0.5155	0.390379	0.375069	0.819948	0.703901	0.91949	0.620546
		N	15	15	15	15	15	14	15	15	15	15	15	15	15	15	15	15	15	15	15	15	15	15	15	15	15	15	15	15	15	15	15	15	15	15	15	15	15	15	15	15	15	15	15	15	15	15	15
	DG(16:1_20:0)	Correlation Coefficient	0.287039	0.425	-0.0945611	0.00752923	-0.0402911	0.296703	0.364938	-0.4	-0.307143	-0.512958	-0.185714	-0.0964286	0.128571	-0.435714	-0.355675	-0.471429	-0.346429	-0.375	-0.080429	-0.121429	-.629*	-0.478571	-.721**	1	-0.205541	-.589*	0.207328	0.218052	-.625*	-.707**	-.593*	-0.0785714	-0.178571	-0.160367	0.0571939	0.153571	0.0125112	-0.0375335	0.314567	-0.471429	-0.248436	0.139286	-0.332738	0.267857	-0.278571	-0.135714	0.203571
		Sig. (2-tailed)	0.299601	0.114295	0.737464	0.978754	0.886633	0.302967	0.18107	0.139595	0.265473	0.0505344	0.507541	0.732453	0.647916	0.104493	0.193237	0.0760704	0.205896	0.168433	0.775692	0.666401	0.0120795	0.0711308	0.00239887		0.462402	0.0207944	0.458432	0.434972	0.0127275	0.00319548	0.0198464	0.780755	0.524284	0.568046	0.839558	0.584764	0.964703	0.894351	0.253493	0.0760704	0.371948	0.620546	0.22559	0.334444	0.314709	0.62962	0.466795
		N	15	15	15	15	15	14	15	15	15	15	15	15	15	15	15	15	15	15	15	15	15	15	15	15	15	15	15	15	15	15	15	15	15	15	15	15	15	15	15	15	15	15	15	15	15	15	15
	DG(17:0_17:1)	Correlation Coefficient	-0.156417	0.273459	-0.0746244	0.310859	0.502073	-0.488449	0.124441	0.248436	0.0643432	0.0554562	-0.368186	0.284182	-0.0625559	-0.0446828	0.0411449	-0.11975	-0.30563	-0.346738	0.461538	-0.262735	0.173369	0.480787	0.364611	-0.205541	1	0.0875782	-0.119857	-0.221825	0.214477	0.0571939	0.230563	0.0268097	-0.441466	0.101897	-0.0966011	0.0714924	-0.0143113	0.252236	-.755**	-0.164433	0.0178891	-0.0732797	-0.00537153	-0.309205	-0.155496	0.0107239	-0.0339589
		Sig. (2-tailed)	0.57774	0.324041	0.791538	0.259435	0.0565055	0.0763645	0.658584	0.371948	0.819789	0.844377	0.176925	0.30465	0.824723	0.874362	0.884246	0.670772	0.267955	0.205464	0.0833089	0.34412	0.536633	0.0696469	0.181491	0.462402		0.756288	0.670493	0.426866	0.442724	0.839558	0.408393	0.924441	0.0994809	0.717837	0.73199	0.800121	0.959628	0.364436	0.00114038	0.558141	0.949545	0.795221	0.984842	0.262112	0.580009	0.969743	0.904368
		N	15	15	15	15	15	14	15	15	15	15	15	15	15	15	15	15	15	15	15	15	15	15	15	15	15	15	15	15	15	15	15	15	15	15	15	15	15	15	15	15	15	15	15	15	15	15	15
	DG(17:0_18:1)	Correlation Coefficient	0.0701651	-0.25	0.127294	-0.207054	-0.237718	0.134066	0.019678	0.239286	0.15	0.280608	0.328571	-0.0178571	-0.0142857	0.157143	0.353888	0.357143	0.025	0.482143	0.125112	0.15	0.453571	.557*	.518*	-.589*	0.0875782	1	-0.49866	-0.16622	.589*	0.353571	.654**	-0.110714	-0.00357143	0.117122	0.168007	0.371429	0.436104	0.219839	0.0554066	0.132143	-0.350313	0.242857	0.182469	-0.0392857	0.257143	0.142857	0.025
		Sig. (2-tailed)	0.803764	0.368846	0.651209	0.45904	0.393586	0.64772	0.944507	0.390379	0.59363	0.311037	0.23181	0.949635	0.9597	0.575953	0.195644	0.191275	0.929529	0.0687495	0.656846	0.59363	0.0894859	0.0309611	0.0480041	0.0207944	0.756288		0.05848	0.55381	0.0207944	0.196072	0.00823037	0.694463	0.989921	0.677634	0.549494	0.17285	0.104148	0.431122	0.844515	0.638744	0.200515	0.383128	0.515117	0.889446	0.35486	0.611522	0.929529
		N	15	15	15	15	15	14	15	15	15	15	15	15	15	15	15	15	15	15	15	15	15	15	15	15	15	15	15	15	15	15	15	15	15	15	15	15	15	15	15	15	15	15	15	15	15	15	15
	DG(18:0_20:0)	Correlation Coefficient	0.151096	0.132261	-0.216593	0.352306	0.243979	-0.325633	-0.153984	-0.0589813	0.269884	-0.0125224	-0.0375335	-0.126899	-.658**	-0.116175	-0.349732	-0.312779	-0.0840036	-0.25916	-0.231664	0.00536193	-0.184093	-0.271671	-0.0393208	0.207328	-0.119857	-0.49866	1	0.0286225	-0.241287	-0.0571939	-0.148347	-0.0607686	-0.0875782	-0.356188	-0.302326	-.781**	-0.222719	-0.310376	0.209302	0.116175	0.102862	-0.218052	-0.116383	-0.244862	-0.318141	-0.457552	-.590*
		Sig. (2-tailed)	0.590903	0.638442	0.438128	0.197789	0.380865	0.255905	0.583744	0.834607	0.330658	0.964671	0.894351	0.652228	0.00769653	0.680111	0.201315	0.256346	0.765974	0.350965	0.406096	0.984869	0.51132	0.32734	0.889348	0.458432	0.670493	0.05848		0.919346	0.386307	0.839558	0.597753	0.829662	0.756288	0.192549	0.273426	0.000586793	0.424956	0.260214	0.454067	0.680111	0.715266	0.434972	0.679567	0.379091	0.247844	0.0863608	0.0206524
		N	15	15	15	15	15	14	15	15	15	15	15	15	15	15	15	15	15	15	15	15	15	15	15	15	15	15	15	15	15	15	15	15	15	15	15	15	15	15	15	15	15	15	15	15	15	15	15
	DG(18:0_20:4)	Correlation Coefficient	0.0468186	-0.33244	0.269376	0.478534	0.32665	-0.143014	-0.125336	-0.262735	0.151921	0.0330948	0.148347	0.0607686	0.27882	0.0411081	-0.230769	-0.237712	-0.155496	0.203753	0.166369	0.198392	-0.0142985	-0.226988	-.549*	0.218052	-0.221825	-0.16622	0.0286225	1	-0.321716	-0.434317	-0.366399	.642**	0.450402	-0.0234453	0.305903	-0.0160858	-0.177102	0.019678	-0.00536673	-0.321716	0.248658	0.051832	0.222023	-0.0983021	0.0893655	-0.0571939	-0.39857
		Sig. (2-tailed)	0.868404	0.226031	0.331604	0.0711563	0.234714	0.625734	0.656267	0.34412	0.588854	0.906791	0.597753	0.829662	0.314259	0.884348	0.407962	0.393597	0.580009	0.466388	0.553451	0.478447	0.959664	0.415899	0.0341623	0.434972	0.426866	0.55381	0.919346		0.242274	0.105738	0.179198	0.00992355	0.0920307	0.933902	0.267506	0.954626	0.527759	0.944507	0.984856	0.242274	0.371506	0.854444	0.426442	0.727436	0.751457	0.839558	0.141147
		N	15	15	15	15	15	14	15	15	15	15	15	15	15	15	15	15	15	15	15	15	15	15	15	15	15	15	15	15	15	15	15	15	15	15	15	15	15	15	15	15	15	15	15	15	15	15	15
	DG(18:1_18:1)	Correlation Coefficient	0.265777	0.121429	0.189122	-0.259759	-0.209514	-0.0417582	0.255814	0.103571	0.296429	0.323503	0.225	-0.0571429	-0.389286	0.489286	.806**	.764**	0.421429	0.164286	0.146559	-0.146429	0.267857	.804**	.757**	-.625*	0.214477	.589*	-0.241287	-0.321716	1	.743**	.807**	0.0535714	0.0714286	-0.263074	0.337802	0.207143	0.318141	0.509384	0.0321716	0.460714	-0.0679178	-0.0321429	-0.0787121	-0.257143	0.321429	0.214286	0.0571429
		Sig. (2-tailed)	0.338354	0.666401	0.499641	0.349814	0.4536	0.887287	0.357439	0.71338	0.283355	0.239518	0.420105	0.8397	0.151512	0.0641604	0.000284499	0.00090731	0.117699	0.558497	0.602222	0.60255	0.334444	0.000307265	0.00108111	0.0127275	0.442724	0.0207944	0.386307	0.242274		0.00150949	0.000275244	0.84961	0.800296	0.343475	0.218173	0.458843	0.247844	0.0524415	0.909381	0.0839334	0.809942	0.909462	0.780371	0.35486	0.242719	0.443141	0.8397
		N	15	15	15	15	15	14	15	15	15	15	15	15	15	15	15	15	15	15	15	15	15	15	15	15	15	15	15	15	15	15	15	15	15	15	15	15	15	15	15	15	15	15	15	15	15	15	15
	DG(18:1_18:2)	Correlation Coefficient	-0.0999322	-0.0178571	0.0800132	-0.233406	-0.108786	-0.0461538	-0.0912345	0.0785714	0.0142857	0.241287	0.00714286	-0.142857	-0.435714	0.214286	0.507596	.546*	.761**	0.0714286	-0.0589813	0.0142857	0.239286	0.417857	.825**	-.707**	0.0571939	0.353571	-0.0571939	-0.434317	.743**	1	.632*	-0.160714	0.339286	-0.178386	-0.0983021	-0.267857	0.209115	0.105451	0.0250224	.871**	-0.0571939	-.525*	0.343471	0.05	0.075	0.0607143	-0.0928571
		Sig. (2-tailed)	0.723078	0.949635	0.776824	0.402474	0.699553	0.875503	0.746415	0.780755	0.9597	0.386307	0.979844	0.611522	0.104493	0.443141	0.0534147	0.0350667	0.000991129	0.800296	0.834607	0.9597	0.390379	0.121173	0.000153236	0.00319548	0.839558	0.196072	0.839558	0.105738	0.00150949		0.0114575	0.567197	0.216029	0.524723	0.727436	0.334444	0.45448	0.708385	0.929466	2.32365e-05	0.839558	0.0444839	0.210054	0.859541	0.790511	0.829812	0.742045
		N	15	15	15	15	15	14	15	15	15	15	15	15	15	15	15	15	15	15	15	15	15	15	15	15	15	15	15	15	15	15	15	15	15	15	15	15	15	15	15	15	15	15	15	15	15	15	15
	DG(18:1_18:3)	Correlation Coefficient	0.167971	0.0357143	-0.0327327	-0.297405	-0.269951	-0.0945055	0.207514	0.207143	0.3	0.253798	0.421429	-0.0714286	-0.282143	0.414286	.540*	0.489286	0.332143	0.239286	0.275246	-0.114286	0.260714	.618*	.739**	-.593*	0.230563	.654**	-0.148347	-0.366399	.807**	.632*	1	0.0285714	-0.135714	-0.0270281	0.25916	0.142857	.622*	0.341376	0.101877	0.503571	-0.160858	0.0428571	0.141324	-0.121429	0.182143	0.482143	-0.0571429
		Sig. (2-tailed)	0.549581	0.899447	0.907807	0.281697	0.330534	0.747938	0.458021	0.458843	0.277317	0.361372	0.117699	0.800296	0.308284	0.124715	0.0378165	0.0641604	0.226472	0.390379	0.320761	0.685066	0.347979	0.0141039	0.00163551	0.0198464	0.408393	0.00823037	0.597753	0.179198	0.000275244	0.0114575		0.91949	0.62962	0.923827	0.350965	0.611522	0.0132953	0.213031	0.717891	0.0556545	0.566846	0.87946	0.61539	0.666401	0.515882	0.0687495	0.8397
		N	15	15	15	15	15	14	15	15	15	15	15	15	15	15	15	15	15	15	15	15	15	15	15	15	15	15	15	15	15	15	15	15	15	15	15	15	15	15	15	15	15	15	15	15	15	15	15
	DG(18:1_18:4)	Correlation Coefficient	0.0871749	-0.0535714	0.261861	0.203289	0.112815	-0.0637363	0.161002	-0.171429	0.260714	-0.0125112	0.45	.532*	0.207143	0.489286	0.176944	0.2	-0.153571	0.357143	0.362824	-0.335714	-0.114286	0.239286	-0.125	-0.0785714	0.0268097	-0.110714	-0.0607686	.642**	0.0535714	-0.160714	0.0285714	1	0.257143	-0.219829	0.468275	0.175	0.0911529	0.201966	-0.0768544	-0.25	0.439678	0	0.0250448	-0.328571	0.103571	0.217857	-0.257143
		Sig. (2-tailed)	0.757379	0.84961	0.345785	0.467426	0.68893	0.828626	0.566494	0.541272	0.347979	0.964703	0.0923574	0.0411586	0.458843	0.0641604	0.528134	0.474814	0.584764	0.191275	0.183802	0.221212	0.685066	0.390379	0.657136	0.780755	0.924441	0.694463	0.829662	0.00992355	0.84961	0.567197	0.91949		0.35486	0.431145	0.0783273	0.532748	0.746635	0.470391	0.785441	0.368846	0.10102	1	0.929403	0.23181	0.71338	0.435393	0.35486
		N	15	15	15	15	15	14	15	15	15	15	15	15	15	15	15	15	15	15	15	15	15	15	15	15	15	15	15	15	15	15	15	15	15	15	15	15	15	15	15	15	15	15	15	15	15	15	15
	DG(18:1_20:0)	Correlation Coefficient	0.00212622	-0.346429	0.312779	0.161878	0.068495	0.107692	-0.0697676	-0.310714	0.0785714	0.310992	0.0785714	-0.05	0.0964286	0.142857	0.237712	0.325	.554*	0.239286	-0.0428955	0.260714	-0.1	-0.0714286	-0.00357143	-0.178571	-0.441466	-0.00357143	-0.0875782	0.450402	0.0714286	0.339286	-0.135714	0.257143	1	-0.181989	0.248436	-0.139286	0.0142985	0.0661305	0.250224	0.460714	0.128686	-0.421429	0.368516	0.132143	0.0821429	-0.210714	-0.0892857
		Sig. (2-tailed)	0.994	0.205896	0.256347	0.564355	0.808354	0.714031	0.804856	0.259667	0.780755	0.259219	0.780755	0.859541	0.732453	0.611522	0.393597	0.237225	0.0322871	0.390379	0.879353	0.347979	0.722897	0.800296	0.989921	0.524284	0.0994809	0.989921	0.756288	0.0920307	0.800296	0.216029	0.62962	0.35486		0.516242	0.371948	0.620546	0.959664	0.814862	0.368404	0.0839334	0.64762	0.117699	0.176508	0.638744	0.771029	0.450958	0.751673
		N	15	15	15	15	15	14	15	15	15	15	15	15	15	15	15	15	15	15	15	15	15	15	15	15	15	15	15	15	15	15	15	15	15	15	15	15	15	15	15	15	15	15	15	15	15	15	15
	DG(18:1_20:1)	Correlation Coefficient	-0.453764	-.674**	-0.174319	0.0303895	0.0894427	0.0577165	-0.492793	.647**	0.0828862	0.193875	-0.169376	-0.405422	.548*	0.0504525	-0.291263	-0.291904	-0.0306319	0.189197	-0.120834	0.0774806	0.466686	-0.371186	-0.14415	-0.160367	0.101897	0.117122	-0.356188	-0.0234453	-0.263074	-0.178386	-0.0270281	-0.219829	-0.181989	1	-0.00180349	0.187395	-0.00541046	-0.0513993	-0.223632	-0.0846881	0.327333	0.295507	0.374558	0.454072	-0.0630656	0.445063	0.138744
		Sig. (2-tailed)	0.0893325	0.0058737	0.534368	0.914384	0.751249	0.844624	0.0619904	0.00915074	0.769008	0.48872	0.546197	0.133813	0.0345315	0.858282	0.292227	0.291118	0.913703	0.499468	0.667949	0.783731	0.0794832	0.173152	0.608268	0.568046	0.717837	0.677634	0.192549	0.933902	0.343475	0.524723	0.923827	0.431145	0.516242		0.99491	0.503638	0.984732	0.855647	0.42301	0.764116	0.233679	0.284925	0.168975	0.0890882	0.823315	0.0964328	0.621918
		N	15	15	15	15	15	14	15	15	15	15	15	15	15	15	15	15	15	15	15	15	15	15	15	15	15	15	15	15	15	15	15	15	15	15	15	15	15	15	15	15	15	15	15	15	15	15	15
	DG(18:1_20:2)	Correlation Coefficient	.611*	-0.0840036	0.373122	0.0941996	-0.0685562	0.237624	.555*	0.0840036	.586*	0.440072	0.434317	0.0411081	0.187668	0.480787	.644**	0.461126	-0.0446828	0.296694	0.0644007	-0.184093	-0.0840036	0.318141	-0.051832	0.0571939	-0.0966011	0.168007	-0.302326	0.305903	0.337802	-0.0983021	0.25916	0.468275	0.248436	-0.00180349	1	.649**	0.427549	0.465116	0.280859	-0.151921	0.0921288	0.341376	-0.171889	-0.0822163	0.361037	0.403932	0.25916
		Sig. (2-tailed)	0.0155808	0.765974	0.170746	0.738435	0.808186	0.413341	0.0317299	0.765974	0.0216303	0.10068	0.105738	0.884348	0.503006	0.0696469	0.00956828	0.0836208	0.874362	0.282905	0.819631	0.51132	0.765974	0.247844	0.854444	0.839558	0.73199	0.549494	0.273426	0.267506	0.218173	0.727436	0.350965	0.0783273	0.371948	0.99491		0.00887898	0.111908	0.080636	0.310586	0.588854	0.744006	0.213031	0.54017	0.770829	0.186132	0.135385	0.350965
		N	15	15	15	15	15	14	15	15	15	15	15	15	15	15	15	15	15	15	15	15	15	15	15	15	15	15	15	15	15	15	15	15	15	15	15	15	15	15	15	15	15	15	15	15	15	15	15
	DG(18:1_20:3)	Correlation Coefficient	0.308301	0.107143	0.243677	-0.319992	-0.346504	0.476923	.526*	0.0321429	0.0178571	-0.00357462	0.210714	0.160714	.518*	0.239286	0.44504	0.335714	-0.25	0.275	0.180518	-0.257143	-0.0857143	0.35	-0.114286	0.153571	0.0714924	0.371429	-.781**	-0.0160858	0.207143	-0.267857	0.142857	0.175	-0.139286	0.187395	.649**	1	0.416443	0.47185	0.0911529	-0.421429	-0.132261	.529*	-0.302326	0.139286	0.267857	0.467857	.639*
		Sig. (2-tailed)	0.263581	0.703901	0.381475	0.24495	0.205791	0.0846484	0.0440353	0.909462	0.949635	0.989912	0.450958	0.567197	0.0480041	0.390379	0.0964519	0.221212	0.368846	0.321211	0.519696	0.35486	0.761334	0.200945	0.685066	0.584764	0.800121	0.17285	0.000586793	0.954626	0.458843	0.334444	0.611522	0.532748	0.620546	0.503638	0.00887898		0.122567	0.0757723	0.746635	0.117699	0.638442	0.0427973	0.273426	0.620546	0.334444	0.0786302	0.0102884
		N	15	15	15	15	15	14	15	15	15	15	15	15	15	15	15	15	15	15	15	15	15	15	15	15	15	15	15	15	15	15	15	15	15	15	15	15	15	15	15	15	15	15	15	15	15	15	15
	DG(18:1_20:4)	Correlation Coefficient	0.354332	0.128686	0.0600636	-0.288251	-0.296405	0.510451	.516*	0.00178731	0.0250224	-0.059034	0.466488	-0.0500447	-0.00178731	0.137623	0.330054	0.180518	0.110813	0.375335	0.159213	-0.314567	-0.146559	0.319929	0.371761	0.0125112	-0.0143113	0.436104	-0.222719	-0.177102	0.318141	0.209115	.622*	0.0911529	0.0142985	-0.00541046	0.427549	0.416443	1	0.296064	.521*	0.25916	-0.413238	0.0679178	0.230976	0.387846	-0.266309	0.393208	0.141198
		Sig. (2-tailed)	0.195044	0.64762	0.831612	0.297475	0.283396	0.0621723	0.0491234	0.994956	0.929466	0.834461	0.0796276	0.859417	0.994956	0.624765	0.229585	0.519696	0.694202	0.168022	0.570871	0.253493	0.602222	0.245049	0.172436	0.964703	0.959628	0.104148	0.424956	0.527759	0.247844	0.45448	0.0132953	0.746635	0.959664	0.984732	0.111908	0.122567		0.283976	0.0466425	0.350965	0.125768	0.809942	0.407531	0.153163	0.337351	0.147073	0.615709
		N	15	15	15	15	15	14	15	15	15	15	15	15	15	15	15	15	15	15	15	15	15	15	15	15	15	15	15	15	15	15	15	15	15	15	15	15	15	15	15	15	15	15	15	15	15	15	15
	DG(18:1_22:5)	Correlation Coefficient	0.0925731	0.0643432	-0.17109	-0.31651	-0.250028	0.0330033	0.359893	-0.0714924	0.187668	0.0214669	0.110813	-0.209115	0.169795	.629*	.574*	.593*	0.209115	0.00178731	.541*	-0.45219	-0.116175	.527*	0.107239	-0.0375335	0.252236	0.219839	-0.310376	0.019678	0.509384	0.105451	0.341376	0.201966	0.0661305	-0.0513993	0.465116	0.47185	0.296064	1	0.0858676	0.0357462	0.244186	0.268097	-0.359893	-0.13941	-0.0375335	0.160858	0.366399
		Sig. (2-tailed)	0.742809	0.819789	0.542083	0.250412	0.36879	0.910821	0.187633	0.800121	0.503006	0.93947	0.694202	0.45448	0.545192	0.01198	0.025173	0.0197086	0.45448	0.994956	0.0372353	0.0905893	0.680111	0.0434126	0.703647	0.894351	0.364436	0.431122	0.260214	0.944507	0.0524415	0.708385	0.213031	0.470391	0.814862	0.855647	0.080636	0.0757723	0.283976		0.760919	0.899358	0.380449	0.333995	0.187633	0.620231	0.894351	0.566846	0.179198
		N	15	15	15	15	15	14	15	15	15	15	15	15	15	15	15	15	15	15	15	15	15	15	15	15	15	15	15	15	15	15	15	15	15	15	15	15	15	15	15	15	15	15	15	15	15	15	15
	DG(18:1_22:6)	Correlation Coefficient	0.476698	0.00178731	0.067344	-0.356074	-.516*	.702**	0.263205	-0.216265	0.023235	-0.116279	0.446828	-0.384272	-0.189455	0.126899	0.153846	0.182306	0.221627	0.394996	-0.357782	-0.0929402	-0.277033	-0.132261	-0.0571939	0.314567	-.755**	0.0554066	0.209302	-0.00536673	0.0321716	0.0250224	0.101877	-0.0768544	0.250224	-0.223632	0.280859	0.0911529	.521*	0.0858676	1	0.223414	-0.241503	0.159071	-0.084154	0.414656	-0.216265	-0.0107239	0.0643432
		Sig. (2-tailed)	0.0724032	0.994956	0.811521	0.192702	0.0488556	0.00514124	0.343225	0.438839	0.934494	0.679839	0.0949619	0.157315	0.498872	0.652228	0.584084	0.5155	0.42729	0.145079	0.190425	0.741822	0.3175	0.638442	0.839558	0.253493	0.00114038	0.844515	0.454067	0.984856	0.909381	0.929466	0.717891	0.785441	0.368404	0.42301	0.310586	0.746635	0.0466425	0.760919		0.423475	0.38587	0.571219	0.765565	0.124345	0.438839	0.969743	0.819789
		N	15	15	15	15	15	14	15	15	15	15	15	15	15	15	15	15	15	15	15	15	15	15	15	15	15	15	15	15	15	15	15	15	15	15	15	15	15	15	15	15	15	15	15	15	15	15	15
	DG(18:2_18:2)	Correlation Coefficient	-0.136078	-0.0821429	-0.0472805	-0.237171	-0.165194	-0.0373626	-0.143113	-0.0928571	-0.0428571	0.196604	0.00357143	-0.342857	-0.321429	0.142857	0.273459	0.357143	.889**	0.0107143	-0.0196604	0.182143	0.0642857	0.0785714	.586*	-0.471429	-0.164433	0.132143	0.116175	-0.321716	0.460714	.871**	0.503571	-0.25	0.460714	-0.0846881	-0.151921	-0.421429	0.25916	0.0357462	0.223414	1	-0.0375335	-.525*	0.423972	0.232143	-0.0535714	0.117857	-0.114286
		Sig. (2-tailed)	0.628694	0.771029	0.867116	0.394707	0.556295	0.899093	0.610878	0.742045	0.87946	0.4825	0.989921	0.210924	0.242719	0.611522	0.324041	0.191275	9.19297e-06	0.96977	0.944556	0.515882	0.819948	0.780755	0.0217765	0.0760704	0.558141	0.638744	0.680111	0.242274	0.0839334	2.32365e-05	0.0556545	0.368846	0.0839334	0.764116	0.588854	0.117699	0.350965	0.899358	0.423475		0.894351	0.0444839	0.115268	0.405099	0.84961	0.675712	0.685066
		N	15	15	15	15	15	14	15	15	15	15	15	15	15	15	15	15	15	15	15	15	15	15	15	15	15	15	15	15	15	15	15	15	15	15	15	15	15	15	15	15	15	15	15	15	15	15	15
	DG(18:2_18:3)	Correlation Coefficient	-0.434136	-0.448615	-0.194752	0.0527517	0.00806543	-0.268427	-0.476276	0.248436	0.387846	0.144902	-0.0643432	-0.0178731	0.246649	.654**	-0.0322004	0.226988	0.128686	0.105451	0.11449	-0.280608	0.0697051	-0.130474	-0.182306	-0.248436	0.0178891	-0.350313	0.102862	0.248658	-0.0679178	-0.0571939	-0.160858	0.439678	0.128686	0.327333	0.0921288	-0.132261	-0.413238	0.244186	-0.241503	-0.0375335	1	0.0446828	-0.136079	-0.196604	0.0464701	0.164433	-0.13941
		Sig. (2-tailed)	0.105899	0.0934882	0.486718	0.851887	0.977241	0.353453	0.0726923	0.371948	0.153163	0.60638	0.819789	0.94959	0.37551	0.00815366	0.909301	0.415899	0.64762	0.708385	0.684529	0.311037	0.805028	0.643025	0.5155	0.371948	0.949545	0.200515	0.715266	0.371506	0.809942	0.839558	0.566846	0.10102	0.64762	0.233679	0.744006	0.638442	0.125768	0.380449	0.38587	0.894351		0.874362	0.628692	0.4825	0.869376	0.558141	0.620231
		N	15	15	15	15	15	14	15	15	15	15	15	15	15	15	15	15	15	15	15	15	15	15	15	15	15	15	15	15	15	15	15	15	15	15	15	15	15	15	15	15	15	15	15	15	15	15	15
	DG(18:2_18:4)	Correlation Coefficient	0.357204	-0.107143	0.123657	-0.0828216	-0.189368	0.116484	0.228981	0.114286	0.228571	0.219839	0.385714	-0.110714	0.364286	0.353571	0.0554066	0.0178571	-0.478571	0.385714	0.132261	0.103571	0.303571	0.164286	-0.239286	0.139286	-0.0732797	0.242857	-0.218052	0.051832	-0.0321429	-.525*	0.0428571	0	-0.421429	0.295507	0.341376	.529*	0.0679178	0.268097	0.159071	-.525*	0.0446828	1	-0.445439	-0.157143	0.157143	0.3	0.339286
		Sig. (2-tailed)	0.191193	0.703901	0.660615	0.769184	0.499072	0.691691	0.411707	0.685066	0.412566	0.431122	0.155631	0.694463	0.18191	0.196072	0.844515	0.949635	0.0711308	0.155631	0.638442	0.71338	0.271356	0.558497	0.390379	0.620546	0.795221	0.383128	0.434972	0.854444	0.909462	0.0444839	0.87946	1	0.117699	0.284925	0.213031	0.0427973	0.809942	0.333995	0.571219	0.0444839	0.874362		0.0961182	0.575953	0.575953	0.277317	0.216029
		N	15	15	15	15	15	14	15	15	15	15	15	15	15	15	15	15	15	15	15	15	15	15	15	15	15	15	15	15	15	15	15	15	15	15	15	15	15	15	15	15	15	15	15	15	15	15	15
	DG(18:2_20:0)	Correlation Coefficient	-0.329089	-0.490162	0.134809	0.275309	0.403633	0.0198238	-0.371864	0.248659	-0.194991	0.0993734	0.0161002	-0.191414	0.0912345	-0.282648	-0.221128	-0.348838	0.322004	0.24687	-0.137869	0.225403	0.42755	-0.228981	0.24687	-0.332738	-0.00537153	0.182469	-0.116383	0.222023	-0.0787121	0.343471	0.141324	0.0250448	0.368516	0.374558	-0.171889	-0.302326	0.230976	-0.359893	-0.084154	0.423972	-0.136079	-0.445439	1	0.483006	-0.255814	0.107335	-0.350627
		Sig. (2-tailed)	0.231032	0.0636132	0.631929	0.320646	0.135703	0.946371	0.172307	0.371506	0.486171	0.724571	0.954586	0.494361	0.746415	0.307382	0.428357	0.202548	0.241829	0.375069	0.624139	0.419251	0.111907	0.411707	0.375069	0.22559	0.984842	0.515117	0.679567	0.426442	0.780371	0.210054	0.61539	0.929403	0.176508	0.168975	0.54017	0.273426	0.407531	0.187633	0.765565	0.115268	0.628692	0.0961182		0.0681827	0.357439	0.703393	0.200085
		N	15	15	15	15	15	14	15	15	15	15	15	15	15	15	15	15	15	15	15	15	15	15	15	15	15	15	15	15	15	15	15	15	15	15	15	15	15	15	15	15	15	15	15	15	15	15	15
	DG(18:2_20:4)	Correlation Coefficient	-0.146709	-0.185714	0.0581914	-0.240935	-0.161165	.736**	-0.162791	0.0964286	-0.453571	-0.337802	-0.239286	-0.496429	0.189286	-0.332143	-0.255585	-0.303571	0.278571	0.2	-0.430742	-0.0821429	-0.0392857	-0.432143	-0.0642857	0.267857	-0.309205	-0.0392857	-0.244862	-0.0983021	-0.257143	0.05	-0.121429	-0.328571	0.132143	0.454072	-0.0822163	0.139286	0.387846	-0.13941	0.414656	0.232143	-0.196604	-0.157143	0.483006	1	-0.467857	0.196429	0.128571
		Sig. (2-tailed)	0.601848	0.507541	0.836794	0.387021	0.566097	0.00267645	0.562131	0.732453	0.0894859	0.218173	0.390379	0.0597974	0.499263	0.226472	0.357884	0.271356	0.314709	0.474814	0.108967	0.771029	0.889446	0.107693	0.819948	0.334444	0.262112	0.889446	0.379091	0.727436	0.35486	0.859541	0.666401	0.23181	0.638744	0.0890882	0.770829	0.620546	0.153163	0.620231	0.124345	0.405099	0.4825	0.575953	0.0681827		0.0786302	0.482899	0.647916
		N	15	15	15	15	15	14	15	15	15	15	15	15	15	15	15	15	15	15	15	15	15	15	15	15	15	15	15	15	15	15	15	15	15	15	15	15	15	15	15	15	15	15	15	15	15	15	15
	DG(18:3_18:3)	Correlation Coefficient	0.133952	-0.075	0.134568	-0.09788	-0.249805	-0.362637	0.0393561	-0.00714286	0.35	0.39857	0.178571	0.207143	0.121429	0.175	0.393208	0.439286	0.0964286	-0.0857143	0.0482574	0.410714	0.0607143	0.107143	-0.107143	-0.278571	-0.155496	0.257143	-0.318141	0.0893655	0.321429	0.075	0.182143	0.103571	0.0821429	-0.0630656	0.361037	0.267857	-0.266309	-0.0375335	-0.216265	-0.0535714	0.0464701	0.157143	-0.255814	-0.467857	1	0.342857	0.171429
		Sig. (2-tailed)	0.634117	0.790511	0.632544	0.728565	0.369232	0.202565	0.889249	0.979844	0.200945	0.141147	0.524284	0.458843	0.666401	0.532748	0.147073	0.101361	0.732453	0.761334	0.864394	0.128329	0.829812	0.703901	0.703901	0.314709	0.580009	0.35486	0.247844	0.751457	0.242719	0.790511	0.515882	0.71338	0.771029	0.823315	0.186132	0.334444	0.337351	0.894351	0.438839	0.84961	0.869376	0.575953	0.357439	0.0786302		0.210924	0.541272
		N	15	15	15	15	15	14	15	15	15	15	15	15	15	15	15	15	15	15	15	15	15	15	15	15	15	15	15	15	15	15	15	15	15	15	15	15	15	15	15	15	15	15	15	15	15	15	15
	DG(18:3_20:2)	Correlation Coefficient	-0.00850487	-0.0714286	0.0327327	-0.361403	-0.354562	0.0857143	0.123435	0.128571	0.0714286	0.0446828	0.307143	-0.0392857	0.428571	0.364286	0.214477	0.178571	0.207143	0.207143	0.246649	-0.0428571	0.0928571	0.0357143	0.0285714	-0.135714	0.0107239	0.142857	-0.457552	-0.0571939	0.214286	0.0607143	0.482143	0.217857	-0.210714	0.445063	0.403932	0.467857	0.393208	0.160858	-0.0107239	0.117857	0.164433	0.3	0.107335	0.196429	0.342857	1	0.264286
		Sig. (2-tailed)	0.976002	0.800296	0.907807	0.185653	0.194733	0.770785	0.66119	0.647916	0.800296	0.874362	0.265473	0.889446	0.11096	0.18191	0.442724	0.524284	0.458843	0.458843	0.37551	0.87946	0.742045	0.899447	0.91949	0.62962	0.969743	0.611522	0.0863608	0.839558	0.443141	0.829812	0.0687495	0.435393	0.450958	0.0964328	0.135385	0.0786302	0.147073	0.566846	0.969743	0.675712	0.558141	0.277317	0.703393	0.482899	0.210924		0.341174
		N	15	15	15	15	15	14	15	15	15	15	15	15	15	15	15	15	15	15	15	15	15	15	15	15	15	15	15	15	15	15	15	15	15	15	15	15	15	15	15	15	15	15	15	15	15	15	15
	DG(21:0_22:6)	Correlation Coefficient	0.0765438	0.167857	-0.12002	-.523*	-0.370679	0.38022	0.49374	-0.0107143	-0.264286	-0.00357462	0.103571	-0.0285714	.554*	0.146429	0.455764	0.364286	0.0892857	-0.135714	0.134048	-0.153571	-0.142857	0.075	-0.139286	0.203571	-0.0339589	0.025	-.590*	-0.39857	0.0571429	-0.0928571	-0.0571429	-0.257143	-0.0892857	0.138744	0.25916	.639*	0.141198	0.366399	0.0643432	-0.114286	-0.13941	0.339286	-0.350627	0.128571	0.171429	0.264286	1
		Sig. (2-tailed)	0.78629	0.549856	0.670068	0.0453127	0.173787	0.179906	0.0614137	0.96977	0.341174	0.989912	0.71338	0.91949	0.0322871	0.60255	0.0877544	0.18191	0.751673	0.62962	0.63387	0.584764	0.611522	0.790511	0.620546	0.466795	0.904368	0.929529	0.0206524	0.141147	0.8397	0.742045	0.8397	0.35486	0.751673	0.621918	0.350965	0.0102884	0.615709	0.179198	0.819789	0.685066	0.620231	0.216029	0.200085	0.647916	0.541272	0.341174
		N	15	15	15	15	15	14	15	15	15	15	15	15	15	15	15	15	15	15	15	15	15	15	15	15	15	15	15	15	15	15	15	15	15	15	15	15	15	15	15	15	15	15	15	15	15	15	15
	DG(22:1_22:2)	Correlation Coefficient	0.0085354	-0.100359	0.0109501	0.173794	0.266876	0.041943	0.310593	0.247313	0.200718	0.12018	0.179213	0.351257	0.354841	0.383515	0.321077	0.218639	-0.408605	0.179213	0.342602	-.563*	0.0645165	0.433695	0.0179213	-0.057348	0.443051	0.114696	-0.313902	0.156054	0.0609323	-0.247313	-0.0752693	0.4552	0.0071685	0.0488253	0.376683	0.451616	0.116592	.517*	-0.245741	-0.469537	0.251122	0.222224	-0.154399	-0.254482	-0.207887	-0.154123	0.28674
		Sig. (2-tailed)	0.975916	0.721939	0.969105	0.535619	0.336284	0.886791	0.259863	0.374184	0.473196	0.669651	0.522771	0.199222	0.194358	0.158204	0.243263	0.433705	0.130496	0.522771	0.211286	0.0289703	0.819311	0.106295	0.949455	0.839131	0.0981296	0.683989	0.254551	0.578632	0.829209	0.374184	0.789774	0.0881977	0.979772	0.862812	0.166377	0.0910503	0.679019	0.0486474	0.377327	0.0774186	0.36663	0.426014	0.582718	0.360036	0.457195	0.5834	0.300127
		N	15	15	15	15	15	14	15	15	15	15	15	15	15	15	15	15	15	15	15	15	15	15	15	15	15	15	15	15	15	15	15	15	15	15	15	15	15	15	15	15	15	15	15	15	15	15	15
	DG-O(14:0_18:2)	Correlation Coefficient	0.0704171	0.322583	0.189801	0.0680064	-0.0121307	-0.114412	0.337523	-0.387099	-0.0609323	-0.130942	-0.028674	.652**	.534*	0.0609323	-0.00717491	0.0179213	-0.440863	-0.136202	0.42332	-0.0358425	-0.387099	0.043011	-.530*	0.351257	0.165023	-0.279572	-0.358746	0.344396	-0.28674	-.577*	-0.405021	0.483874	-0.071685	-0.124776	0.290584	0.498211	-0.251122	0.100449	-0.374889	-.631*	0.175785	0.250898	-0.45422	-0.351257	0.369178	0.189965	0.318998
		Sig. (2-tailed)	0.803072	0.240935	0.498073	0.809698	0.965775	0.696936	0.218577	0.154025	0.829209	0.641822	0.919202	0.00839469	0.0403012	0.829209	0.979754	0.949455	0.0999981	0.628379	0.115888	0.899088	0.154025	0.87903	0.0419205	0.199222	0.556709	0.312902	0.189147	0.208748	0.300127	0.0243018	0.134236	0.0676162	0.799592	0.657716	0.293405	0.0587432	0.36663	0.721699	0.168569	0.0116835	0.530882	0.367072	0.0889715	0.199222	0.175672	0.497695	0.246502
		N	15	15	15	15	15	14	15	15	15	15	15	15	15	15	15	15	15	15	15	15	15	15	15	15	15	15	15	15	15	15	15	15	15	15	15	15	15	15	15	15	15	15	15	15	15	15	15
	DG-O(16:0_18:1)	Correlation Coefficient	0.263887	.552*	0.178371	-0.427666	-0.280274	0.454945	0.479857	-0.462914	-.631*	-0.381038	0.125112	0.137623	0.0929402	-0.0893655	0.168157	0.114388	-0.0607686	0.00357462	-0.0161002	-0.080429	-0.141198	0.162645	-0.0607686	0.344951	-0.19678	-0.130474	-0.186047	-0.283542	-0.0196604	-0.0983021	-0.2395	-0.162645	-0.153709	-0.4139	-0.159213	0.253798	-0.0304114	0.059034	0.239714	-0.164433	-0.366726	0.241287	-0.396598	0.0482574	-0.126899	-0.144772	.568*
		Sig. (2-tailed)	0.341931	0.0327773	0.524759	0.111799	0.311637	0.102154	0.0702669	0.0822743	0.0116675	0.161136	0.656846	0.624765	0.741822	0.751457	0.549132	0.684798	0.829662	0.989912	0.954586	0.775692	0.615709	0.562486	0.829662	0.207967	0.4821	0.643025	0.506768	0.305788	0.944556	0.727436	0.389943	0.562486	0.584424	0.125102	0.570871	0.361372	0.914322	0.834461	0.389506	0.558141	0.17878	0.386307	0.143308	0.864394	0.652228	0.606705	0.0270604
		N	15	15	15	15	15	14	15	15	15	15	15	15	15	15	15	15	15	15	15	15	15	15	15	15	15	15	15	15	15	15	15	15	15	15	15	15	15	15	15	15	15	15	15	15	15	15	15
	DG-O(16:0_20:4)	Correlation Coefficient	0.492659	0.162645	.666**	0.173327	0.108883	0.310231	0.250672	-0.198392	-0.137623	0.354204	-0.0375335	-0.023235	-0.103664	-0.362824	0.0948122	-0.0822163	0.132261	0.148347	-0.4678	.588*	0.130474	-0.0714924	0.144772	0.0625559	-0.324687	-0.0160858	-0.0930233	-0.169946	-0.0142985	0.175156	-0.0929402	-0.350313	0.248436	-0.0757464	0.0912343	0.0375335	0.0474061	-0.482111	0.22898	0.244862	-0.488372	-0.00178731	0.170099	0.282395	0.184093	0.0411081	0.184093
		Sig. (2-tailed)	0.062072	0.562486	0.00669808	0.536733	0.699296	0.280376	0.367519	0.478447	0.624765	0.195217	0.894351	0.934494	0.713133	0.183802	0.73679	0.770829	0.638442	0.597753	0.0786719	0.021137	0.643025	0.800121	0.606705	0.824723	0.237704	0.954626	0.741598	0.544827	0.959664	0.532376	0.741822	0.200515	0.371948	0.788469	0.746415	0.894351	0.866766	0.0687706	0.411708	0.379091	0.0647346	0.994956	0.544462	0.307834	0.51132	0.884348	0.51132
		N	15	15	15	15	15	14	15	15	15	15	15	15	15	15	15	15	15	15	15	15	15	15	15	15	15	15	15	15	15	15	15	15	15	15	15	15	15	15	15	15	15	15	15	15	15	15	15
*. Correlation is significant at the 0.05 level (2-tailed).
**. Correlation is significant at the 0.01 level (2-tailed).
[truncated: 4 more columns]

## Sheet: Results Dihydroceramides T0
Correlations
			TNF ALPHA (reference range: 3.0 pg/mL; alalytical sensitivity: 3.0 pg/mL)	IL-6 (reference range: 4.45 pg/mL)	IL-17 A (reference range: 2.0 pg/mL; analytical sensitivity: 2.0 pg/mL)	IL-17 RA (reference range: 1.93 pg/mL; analytical sensitivity: 4 pg/mL)	IL-26 (reference range: 10 pg/mL; analytical sensitivity: 3 pg/mL)	TSLP (pg/mL)	Adiponectin (μg/mL)	Cer(d18:0/18:0(OH))	Cer(d18:0/18:0)	Cer(d18:0/20:0)	Cer(d18:0/22:0)	Cer(d18:0/24:0)	Cer(d18:0/24:1)	Cer(d18:0/26:1(OH))	Cer(d18:0/26:1)
Spearman's rho	TNF ALPHA (reference range: 3.0 pg/mL; alalytical sensitivity: 3.0 pg/mL)	Correlation Coefficient	1	-0.0532327	0.180919	0.00311016	-0.0310863	0.0789478	0.0026998	-0.00234744	0.135311	-0.0502868	0.115677	0.0845077	-0.182374	0.266185	-0.136151
		Sig. (2-tailed)		0.764941	0.305857	0.986072	0.861453	0.66756	0.98891	0.990728	0.500991	0.80329	0.565582	0.675152	0.362575	0.179579	0.49831
		N	34	34	34	34	34	32	29	27	27	27	27	27	27	27	27
	IL-6 (reference range: 4.45 pg/mL)	Correlation Coefficient	-0.0532327	1	-0.249442	-0.238265	-0.147008	0.0392337	0.316049	0.272672	0.290431	0.111722	-0.153564	0.0164886	-0.0976801	-0.0695971	-0.101679
		Sig. (2-tailed)	0.764941		0.154829	0.174786	0.406732	0.831178	0.0948733	0.168809	0.141668	0.579035	0.444427	0.934942	0.627885	0.730137	0.613803
		N	34	34	34	34	34	32	29	27	27	27	27	27	27	27	27
	IL-17 A (reference range: 2.0 pg/mL; analytical sensitivity: 2.0 pg/mL)	Correlation Coefficient	0.180919	-0.249442	1	0.216635	0.248697	0.128637	0.265686	-0.0639502	-0.225268	-0.139994	0.252028	.408*	0.121017	-0.0600419	0.0413887
		Sig. (2-tailed)	0.305857	0.154829		0.218466	0.156104	0.482896	0.163617	0.751323	0.258588	0.486146	0.204727	0.0347204	0.54765	0.766091	0.837593
		N	34	34	34	34	34	32	29	27	27	27	27	27	27	27	27
	IL-17 RA (reference range: 1.93 pg/mL; analytical sensitivity: 4 pg/mL)	Correlation Coefficient	0.00311016	-0.238265	0.216635	1	.766**	-0.202027	-0.136636	-0.197593	-0.223203	-0.0802632	-0.0139824	-0.00888429	0.345395	-0.00164474	-0.106941
		Sig. (2-tailed)	0.986072	0.174786	0.218466		1.27257e-07	0.267495	0.479713	0.323189	0.263095	0.690654	0.944815	0.96492	0.077637	0.993504	0.59548
		N	34	34	34	34	34	32	29	27	27	27	27	27	27	27	27
	IL-26 (reference range: 10 pg/mL; analytical sensitivity: 3 pg/mL)	Correlation Coefficient	-0.0310863	-0.147008	0.248697	.766**	1	-0.180765	0.0658591	-0.139256	-0.145773	-0.139412	0.0778369	-0.0546724	0.107331	-0.00435662	-0.167385
		Sig. (2-tailed)	0.861453	0.406732	0.156104	1.27257e-07		0.322141	0.729513	0.48847	0.468141	0.48798	0.69957	0.786509	0.594129	0.982794	0.403992
		N	34	34	34	34	35	32	30	27	27	27	27	27	27	27	27
	TSLP (pg/mL)	Correlation Coefficient	0.0789478	0.0392337	0.128637	-0.202027	-0.180765	1	0.249008	-0.0348145	-0.0162055	-0.127614	0.0743511	0.0378684	-0.0867043	0.130056	0.0372576
		Sig. (2-tailed)	0.66756	0.831178	0.482896	0.267495	0.322141		0.201323	0.863128	0.936057	0.525867	0.712449	0.851248	0.66718	0.51791	0.853622
		N	32	32	32	32	32	32	28	27	27	27	27	27	27	27	27
	Adiponectin (μg/mL)	Correlation Coefficient	0.0026998	0.316049	0.265686	-0.136636	0.0658591	0.249008	1	-0.231243	-0.119098	-0.252356	-0.135821	-0.280546	-0.333526	-0.315445	-0.185876
		Sig. (2-tailed)	0.98891	0.0948733	0.163617	0.479713	0.729513	0.201323		0.266061	0.570695	0.223604	0.517405	0.174342	0.103251	0.124538	0.373686
		N	29	29	29	29	30	28	30	25	25	25	25	25	25	25	25
	Cer(d18:0/18:0(OH))	Correlation Coefficient	-0.00234744	0.272672	-0.0639502	-0.197593	-0.139256	-0.0348145	-0.231243	1	0.0769114	0.222901	0.271186	-0.146304	0.155115	-0.0491603	.382*
		Sig. (2-tailed)	0.990728	0.168809	0.751323	0.323189	0.48847	0.863128	0.266061		0.702982	0.263758	0.171234	0.466504	0.439787	0.807615	0.0491002
		N	27	27	27	27	27	27	25	27	27	27	27	27	27	27	27
	Cer(d18:0/18:0)	Correlation Coefficient	0.135311	0.290431	-0.225268	-0.223203	-0.145773	-0.0162055	-0.119098	0.0769114	1	.421*	0.187128	0.102752	0.166922	-0.0214002	0.379205
		Sig. (2-tailed)	0.500991	0.141668	0.258588	0.263095	0.468141	0.936057	0.570695	0.702982		0.028893	0.349981	0.610047	0.405313	0.915623	0.051089
		N	27	27	27	27	27	27	25	27	27	27	27	27	27	27	27
	Cer(d18:0/20:0)	Correlation Coefficient	-0.0502868	0.111722	-0.139994	-0.0802632	-0.139412	-0.127614	-0.252356	0.222901	.421*	1	-0.0577011	0.138626	0.177656	-0.132479	0.23084
		Sig. (2-tailed)	0.80329	0.579035	0.486146	0.690654	0.48798	0.525867	0.223604	0.263758	0.028893		0.774974	0.49046	0.375334	0.510076	0.246681
		N	27	27	27	27	27	27	25	27	27	27	27	27	27	27	27
	Cer(d18:0/22:0)	Correlation Coefficient	0.115677	-0.153564	0.252028	-0.0139824	0.0778369	0.0743511	-0.135821	0.271186	0.187128	-0.0577011	1	0.25042	0.326668	0.283316	.433*
		Sig. (2-tailed)	0.565582	0.444427	0.204727	0.944815	0.69957	0.712449	0.517405	0.171234	0.349981	0.774974		0.207728	0.0962966	0.152137	0.0241638
		N	27	27	27	27	27	27	25	27	27	27	27	27	27	27	27
	Cer(d18:0/24:0)	Correlation Coefficient	0.0845077	0.0164886	.408*	-0.00888429	-0.0546724	0.0378684	-0.280546	-0.146304	0.102752	0.138626	0.25042	1	0.030229	0.208244	0.0613928
		Sig. (2-tailed)	0.675152	0.934942	0.0347204	0.96492	0.786509	0.851248	0.174342	0.466504	0.610047	0.49046	0.207728		0.88102	0.29725	0.760977
		N	27	27	27	27	27	27	25	27	27	27	27	27	27	27	27
	Cer(d18:0/24:1)	Correlation Coefficient	-0.182374	-0.0976801	0.121017	0.345395	0.107331	-0.0867043	-0.333526	0.155115	0.166922	0.177656	0.326668	0.030229	1	0.020757	0.240916
		Sig. (2-tailed)	0.362575	0.627885	0.54765	0.077637	0.594129	0.66718	0.103251	0.439787	0.405313	0.375334	0.0962966	0.88102		0.91815	0.226076
		N	27	27	27	27	27	27	25	27	27	27	27	27	27	27	27
	Cer(d18:0/26:1(OH))	Correlation Coefficient	0.266185	-0.0695971	-0.0600419	-0.00164474	-0.00435662	0.130056	-0.315445	-0.0491603	-0.0214002	-0.132479	0.283316	0.208244	0.020757	1	0.220153
		Sig. (2-tailed)	0.179579	0.730137	0.766091	0.993504	0.982794	0.51791	0.124538	0.807615	0.915623	0.510076	0.152137	0.29725	0.91815		0.269843
		N	27	27	27	27	27	27	25	27	27	27	27	27	27	27	27
	Cer(d18:0/26:1)	Correlation Coefficient	-0.136151	-0.101679	0.0413887	-0.106941	-0.167385	0.0372576	-0.185876	.382*	0.379205	0.23084	.433*	0.0613928	0.240916	0.220153	1
		Sig. (2-tailed)	0.49831	0.613803	0.837593	0.59548	0.403992	0.853622	0.373686	0.0491002	0.051089	0.246681	0.0241638	0.760977	0.226076	0.269843
		N	27	27	27	27	27	27	25	27	27	27	27	27	27	27	27
*. Correlation is significant at the 0.05 level (2-tailed).
**. Correlation is significant at the 0.01 level (2-tailed).

## Sheet: Results Dihydroceramides T1
Correlations
			TNF ALPHA (reference range: 3.0 pg/mL; alalytical sensitivity: 3.0 pg/mL)	IL-6 (reference range: 4.45 pg/mL)	IL-17 A (reference range: 2.0 pg/mL; analytical sensitivity: 2.0 pg/mL)	IL-17 RA (reference range: 1.93 pg/mL; analytical sensitivity: 4 pg/mL)	IL-26 (reference range: 10 pg/mL; analytical sensitivity: 3 pg/mL)	TSLP (pg/mL)	Adiponectin (μg/mL)	Cer(d18:0/18:0(OH))	Cer(d18:0/18:0)	Cer(d18:0/20:0)	Cer(d18:0/22:0)	Cer(d18:0/24:0)	Cer(d18:0/24:1)	Cer(d18:0/26:1(OH))	Cer(d18:0/26:1)
Spearman's rho	TNF ALPHA (reference range: 3.0 pg/mL; alalytical sensitivity: 3.0 pg/mL)	Correlation Coefficient	1	0.279693	0.360033	0.0633939	-0.168293	0.242308	.520*	0.0212622	-0.245798	0.219196	-0.276408	-0.480525	0.0702279	0.274527	-0.0659127
		Sig. (2-tailed)		0.157674	0.0650847	0.75342	0.401411	0.265294	0.0109438	0.940046	0.377213	0.432506	0.318639	0.0698211	0.803592	0.322078	0.815462
		N	27	27	27	27	27	23	23	15	15	15	15	15	15	15	15
	IL-6 (reference range: 4.45 pg/mL)	Correlation Coefficient	0.279693	1	0.201597	-0.109295	-0.105292	-0.253521	.568**	-0.00714286	-.795**	-0.116175	-.539*	-0.460714	-0.291332	-0.0661305	0.178571
		Sig. (2-tailed)	0.157674		0.294318	0.572498	0.586724	0.243116	0.00465207	0.979844	0.000392626	0.680111	0.0380217	0.0839334	0.292108	0.814862	0.524284
		N	27	29	29	29	29	23	23	15	15	15	15	15	15	15	15
	IL-17 A (reference range: 2.0 pg/mL; analytical sensitivity: 2.0 pg/mL)	Correlation Coefficient	0.360033	0.201597	1	0.339022	.371*	0.196359	0.196089	0.338238	-0.0436826	0.17655	-0.232766	-0.283683	0.180191	0.111027	0.0727393
		Sig. (2-tailed)	0.0650847	0.294318		0.062082	0.0400327	0.369198	0.358455	0.217542	0.877155	0.529066	0.403804	0.305537	0.520467	0.693639	0.796702
		N	27	29	31	31	31	23	24	15	15	15	15	15	15	15	15
	IL-17 RA (reference range: 1.93 pg/mL; analytical sensitivity: 4 pg/mL)	Correlation Coefficient	0.0633939	-0.109295	0.339022	1	.830**	-0.112261	-0.121896	0.222112	-0.0226079	-0.388102	0.199525	-0.470577	-0.167675	0.113039	-0.00752923
		Sig. (2-tailed)	0.75342	0.572498	0.062082		7.74924e-09	0.610067	0.570435	0.426251	0.936259	0.152869	0.475886	0.0766753	0.550294	0.68834	0.978754
		N	27	29	31	31	31	23	24	15	15	15	15	15	15	15	15
	IL-26 (reference range: 10 pg/mL; analytical sensitivity: 3 pg/mL)	Correlation Coefficient	-0.168293	-0.105292	.371*	.830**	1	-0.207679	-0.106538	0.245776	0.00403272	-0.431501	0.0725241	-0.350533	-0.298421	0.028229	-0.0241747
		Sig. (2-tailed)	0.401411	0.586724	0.0400327	7.74924e-09		0.341669	0.612249	0.377257	0.98862	0.108275	0.797291	0.200213	0.279977	0.920452	0.93185
		N	27	29	31	31	32	23	25	15	15	15	15	15	15	15	15
	TSLP (pg/mL)	Correlation Coefficient	0.242308	-0.253521	0.196359	-0.112261	-0.207679	1	-0.0217745	-0.305495	0.0242024	.636*	-0.243956	0.0021978	0.521452	-0.123212	-0.0901099
		Sig. (2-tailed)	0.265294	0.243116	0.369198	0.610067	0.341669		0.92536	0.28817	0.934547	0.0145154	0.400625	0.994051	0.0558357	0.674747	0.759339
		N	23	23	23	23	23	23	21	14	14	14	14	14	14	14	14
	Adiponectin (μg/mL)	Correlation Coefficient	.520*	.568**	0.196089	-0.121896	-0.106538	-0.0217745	1	0.0107335	-0.461952	0.340197	-0.298748	-0.271915	0.0608774	-0.0196956	-0.0787121
		Sig. (2-tailed)	0.0109438	0.00465207	0.358455	0.570435	0.612249	0.92536		0.969716	0.0829969	0.214719	0.279424	0.32689	0.829361	0.944457	0.780371
		N	23	23	24	24	25	21	25	15	15	15	15	15	15	15	15
	Cer(d18:0/18:0(OH))	Correlation Coefficient	0.0212622	-0.00714286	0.338238	0.222112	0.245776	-0.305495	0.0107335	1	0.173369	-0.00536193	0.253571	0.325	0.0482574	0.418231	0.392857
		Sig. (2-tailed)	0.940046	0.979844	0.217542	0.426251	0.377257	0.28817	0.969716		0.536633	0.984869	0.361816	0.237225	0.864394	0.120806	0.147467
		N	15	15	15	15	15	14	15	15	15	15	15	15	15	15	15
	Cer(d18:0/18:0)	Correlation Coefficient	-0.245798	-.795**	-0.0436826	-0.0226079	0.00403272	0.0242024	-0.461952	0.173369	1	0.34347	0.434317	0.441466	0.336315	0.263864	-0.0625559
		Sig. (2-tailed)	0.377213	0.000392626	0.877155	0.936259	0.98862	0.934547	0.0829969	0.536633		0.210055	0.105738	0.0994809	0.220335	0.341973	0.824723
		N	15	15	15	15	15	14	15	15	15	15	15	15	15	15	15
	Cer(d18:0/20:0)	Correlation Coefficient	0.219196	-0.116175	0.17655	-0.388102	-0.431501	.636*	0.340197	-0.00536193	0.34347	1	0.361037	0.248436	.657**	-0.0465116	-0.146559
		Sig. (2-tailed)	0.432506	0.680111	0.529066	0.152869	0.108275	0.0145154	0.214719	0.984869	0.210055		0.186132	0.371948	0.0078478	0.86926	0.602222
		N	15	15	15	15	15	14	15	15	15	15	15	15	15	15	15
	Cer(d18:0/22:0)	Correlation Coefficient	-0.276408	-.539*	-0.232766	0.199525	0.0725241	-0.243956	-0.298748	0.253571	0.434317	0.361037	1	0.310714	0.357462	0.126899	-0.0607143
		Sig. (2-tailed)	0.318639	0.0380217	0.403804	0.475886	0.797291	0.400625	0.279424	0.361816	0.105738	0.186132		0.259667	0.19085	0.652228	0.829812
		N	15	15	15	15	15	14	15	15	15	15	15	15	15	15	15
	Cer(d18:0/24:0)	Correlation Coefficient	-0.480525	-0.460714	-0.283683	-0.470577	-0.350533	0.0021978	-0.271915	0.325	0.441466	0.248436	0.310714	1	0.207328	-0.128686	-0.235714
		Sig. (2-tailed)	0.0698211	0.0839334	0.305537	0.0766753	0.200213	0.994051	0.32689	0.237225	0.0994809	0.371948	0.259667		0.458432	0.64762	0.397703
		N	15	15	15	15	15	14	15	15	15	15	15	15	15	15	15
	Cer(d18:0/24:1)	Correlation Coefficient	0.0702279	-0.291332	0.180191	-0.167675	-0.298421	0.521452	0.0608774	0.0482574	0.336315	.657**	0.357462	0.207328	1	0.0858676	0
		Sig. (2-tailed)	0.803592	0.292108	0.520467	0.550294	0.279977	0.0558357	0.829361	0.864394	0.220335	0.0078478	0.19085	0.458432		0.760919	1
		N	15	15	15	15	15	14	15	15	15	15	15	15	15	15	15
	Cer(d18:0/26:1(OH))	Correlation Coefficient	0.274527	-0.0661305	0.111027	0.113039	0.028229	-0.123212	-0.0196956	0.418231	0.263864	-0.0465116	0.126899	-0.128686	0.0858676	1	0.309205
		Sig. (2-tailed)	0.322078	0.814862	0.693639	0.68834	0.920452	0.674747	0.944457	0.120806	0.341973	0.86926	0.652228	0.64762	0.760919		0.262112
		N	15	15	15	15	15	14	15	15	15	15	15	15	15	15	15
	Cer(d18:0/26:1)	Correlation Coefficient	-0.0659127	0.178571	0.0727393	-0.00752923	-0.0241747	-0.0901099	-0.0787121	0.392857	-0.0625559	-0.146559	-0.0607143	-0.235714	0	0.309205	1
		Sig. (2-tailed)	0.815462	0.524284	0.796702	0.978754	0.93185	0.759339	0.780371	0.147467	0.824723	0.602222	0.829812	0.397703	1	0.262112
		N	15	15	15	15	15	14	15	15	15	15	15	15	15	15	15
*. Correlation is significant at the 0.05 level (2-tailed).
**. Correlation is significant at the 0.01 level (2-tailed).

## Sheet: Results Glycerophospholipids T0
Correlations
			TNF ALPHA (reference range: 3.0 pg/mL; alalytical sensitivity: 3.0 pg/mL)	IL-6 (reference range: 4.45 pg/mL)	IL-17 A (reference range: 2.0 pg/mL; analytical sensitivity: 2.0 pg/mL)	IL-17 RA (reference range: 1.93 pg/mL; analytical sensitivity: 4 pg/mL)	IL-26 (reference range: 10 pg/mL; analytical sensitivity: 3 pg/mL)	TSLP (pg/mL)	Adiponectin (μg/mL)	lysoPC a C14:0	lysoPC a C16:0	lysoPC a C16:1	lysoPC a C17:0	lysoPC a C18:0	lysoPC a C18:1	lysoPC a C18:2	lysoPC a C20:3	lysoPC a C20:4	lysoPC a C24:0	lysoPC a C26:0	lysoPC a C26:1	lysoPC a C28:0	lysoPC a C28:1	PC aa C24:0	PC aa C26:0	PC aa C28:1	PC aa C30:0	PC aa C30:2	PC aa C32:0	PC aa C32:1	PC aa C32:2	PC aa C32:3	PC aa C34:1	PC aa C34:2	PC aa C34:3	PC aa C34:4	PC aa C36:0	PC aa C36:1	PC aa C36:2	PC aa C36:3	PC aa C36:4	PC aa C36:5	PC aa C36:6	PC aa C38:0	PC aa C38:1	PC aa C38:3	PC aa C38:4	PC aa C38:5	PC aa C38:6
Spearman's rho	TNF ALPHA (reference range: 3.0 pg/mL; alalytical sensitivity: 3.0 pg/mL)	Correlation Coefficient	1	-0.0532327	0.180919	0.00311016	-0.0310863	0.0789478	0.0026998	0.134769	0.305074	0.357372	0.364132	.400*	.409*	0.371452	.398*	0.305074	-0.0623652	0.0724131	-0.141517	0.187488	0.0274943	-0.105283	-0.270626	-0.000335502	-.502**	-0.15074	-0.227701	-0.183407	0.0204562	-0.221296	0.0841724	-0.00570005	0.139483	-0.0291708	-.384*	0.119366	0.188466	0.255871	-0.0962302	0.0885049	0.0248082	-0.298369	-0.323847	0.245437	0.0415768	0.171028	-0.0335297
		Sig. (2-tailed)		0.764941	0.305857	0.986072	0.861453	0.66756	0.98891	0.502724	0.121778	0.0672409	0.0618675	0.0385536	0.0339573	0.0564319	0.0399303	0.121778	0.757302	0.719643	0.481368	0.349037	0.891718	0.601227	0.172156	0.998675	0.00757911	0.452949	0.253342	0.359814	0.919333	0.267301	0.676372	0.977489	0.487754	0.885158	0.0482919	0.553168	0.346484	0.197676	0.633023	0.660671	0.902245	0.130615	0.0993757	0.217216	0.836865	0.393691	0.868135
		N	34	34	34	34	34	32	29	27	27	27	27	27	27	27	27	27	27	27	27	27	27	27	27	27	27	27	27	27	27	27	27	27	27	27	27	27	27	27	27	27	27	27	27	27	27	27	27
	IL-6 (reference range: 4.45 pg/mL)	Correlation Coefficient	-0.0532327	1	-0.249442	-0.238265	-0.147008	0.0392337	0.316049	0.232601	0.205739	0.272283	0.166082	0.0433455	0.15967	-0.203907	0.239695	-0.364469	-0.0851778	.425*	-0.138015	0.225989	-0.0833461	-0.137689	0.356947	-0.0281045	0.0250382	-0.0915018	0.263511	0.319035	0.21313	-0.0198443	.383*	0.237216	0.281789	-0.0253396	-0.144689	0.171882	0.14687	.438*	-0.125782	0.180708	0.04884	-0.047619	0.134921	0.265608	-0.218593	0.144733	-0.0256449
		Sig. (2-tailed)	0.764941		0.154829	0.174786	0.406732	0.831178	0.0948733	0.242993	0.303231	0.169441	0.407714	0.830022	0.426302	0.30765	0.22851	0.061609	0.672716	0.0271528	0.492391	0.257027	0.679382	0.493425	0.0675906	0.88933	0.901343	0.649891	0.184155	0.104798	0.285802	0.921738	0.0484918	0.233504	0.154452	0.900161	0.471493	0.391295	0.464763	0.022461	0.531874	0.36705	0.808845	0.813541	0.502238	0.18056	0.273338	0.471357	0.898964
		N	34	34	34	34	34	32	29	27	27	27	27	27	27	27	27	27	27	27	27	27	27	27	27	27	27	27	27	27	27	27	27	27	27	27	27	27	27	27	27	27	27	27	27	27	27	27	27
	IL-17 A (reference range: 2.0 pg/mL; analytical sensitivity: 2.0 pg/mL)	Correlation Coefficient	0.180919	-0.249442	1	0.216635	0.248697	0.128637	0.265686	-0.113862	0.0233323	-0.105462	-0.0382709	0.0777745	-0.130992	-0.135639	-0.0168044	0.0675083	0.318613	0.0737302	0.154196	0.267978	0.127881	0.140793	0.0683069	0.289542	0.113897	0.128225	0.147817	-0.0283142	-0.208811	0.0980108	0.0984926	-0.016024	-0.102678	-0.100189	-0.113862	0.24456	0.146416	0.0437226	0.162418	0.0410649	-0.157727	0.0301765	0.0628418	0.230092	0.307412	0.0140037	0.0798088
		Sig. (2-tailed)	0.305857	0.154829		0.218466	0.156104	0.482896	0.163617	0.571739	0.908035	0.600605	0.849685	0.6998	0.514876	0.499944	0.933699	0.737952	0.105285	0.714751	0.442533	0.176555	0.524996	0.483635	0.734961	0.142947	0.571621	0.523871	0.461858	0.888509	0.295908	0.626716	0.625014	0.936772	0.610307	0.619036	0.571739	0.218916	0.466159	0.828565	0.41828	0.838847	0.432027	0.881226	0.755502	0.248257	0.118803	0.944731	0.69232
		N	34	34	34	34	34	32	29	27	27	27	27	27	27	27	27	27	27	27	27	27	27	27	27	27	27	27	27	27	27	27	27	27	27	27	27	27	27	27	27	27	27	27	27	27	27	27	27
	IL-17 RA (reference range: 1.93 pg/mL; analytical sensitivity: 4 pg/mL)	Correlation Coefficient	0.00311016	-0.238265	0.216635	1	.766**	-0.202027	-0.136636	0.107895	0.103947	-0.0203947	0.151997	0.216118	0.0116794	0.264803	0.0799586	0.0611842	0.0704055	-0.117434	-0.0732132	-0.075528	-0.230134	-0.185884	-0.176205	-0.213156	0.144617	0.0431398	-0.102498	0.00296098	0.185748	0.0927773	-0.228359	-0.0931063	0.0690895	0.273726	-0.0569079	0.0325708	0.0847298	0.00329048	-0.0126664	0.163158	0.263487	-0.0473684	-0.0555921	0.0579036	0.063332	0.0373469	0.178975
		Sig. (2-tailed)	0.986072	0.174786	0.218466		1.27257e-07	0.267495	0.479713	0.592182	0.605876	0.919574	0.449145	0.278939	0.953893	0.181935	0.691771	0.761766	0.727119	0.559653	0.71667	0.708092	0.248169	0.353251	0.379308	0.285741	0.471717	0.830818	0.610935	0.988305	0.35361	0.645324	0.251936	0.644147	0.732034	0.167103	0.777991	0.871875	0.674344	0.987004	0.950002	0.416134	0.184197	0.814505	0.783002	0.774205	0.753653	0.853275	0.371741
		N	34	34	34	34	34	32	29	27	27	27	27	27	27	27	27	27	27	27	27	27	27	27	27	27	27	27	27	27	27	27	27	27	27	27	27	27	27	27	27	27	27	27	27	27	27	27	27
	IL-26 (reference range: 10 pg/mL; analytical sensitivity: 3 pg/mL)	Correlation Coefficient	-0.0310863	-0.147008	0.248697	.766**	1	-0.180765	0.0658591	0.056636	-0.0130698	-0.00118817	0.111507	0.121193	0.010101	0.056636	0.0196108	-0.225752	0.0633786	0.000792112	-0.138662	0.139476	-0.0814019	-0.108932	-0.0618036	-0.175389	0.0614074	0.103882	0.0148566	0.0867495	0.145793	-0.00514951	-0.169366	-0.219052	0.0316893	0.131115	0.0233673	0.0348583	0.0677463	0.0663596	-0.186373	0.164759	0.186542	0.00950534	0.0384174	0.13666	0.0437709	0.109741	0.0392155
		Sig. (2-tailed)	0.861453	0.406732	0.156104	1.27257e-07		0.322141	0.729513	0.779026	0.948411	0.995307	0.57977	0.547064	0.960119	0.779026	0.922657	0.257539	0.753477	0.996871	0.490346	0.487779	0.686482	0.588606	0.759424	0.381556	0.760921	0.606105	0.94137	0.667016	0.468079	0.979663	0.398372	0.272305	0.875316	0.514481	0.907898	0.862958	0.73706	0.74226	0.351963	0.41151	0.351517	0.962469	0.849116	0.496691	0.828379	0.585823	0.846018
		N	34	34	34	34	35	32	30	27	27	27	27	27	27	27	27	27	27	27	27	27	27	27	27	27	27	27	27	27	27	27	27	27	27	27	27	27	27	27	27	27	27	27	27	27	27	27	27
	TSLP (pg/mL)	Correlation Coefficient	0.0789478	0.0392337	0.128637	-0.202027	-0.180765	1	0.249008	-0.268051	-0.161197	-0.145627	-0.190076	-0.214013	0.0198473	-0.16425	-0.00061078	0.238742	0.271756	0.31873	.402*	0.281918	.481*	.409*	0.238815	0.375191	0.0357306	0.20591	0.280348	-0.0842748	-0.0815392	-0.0305344	0.181402	0.152061	-0.109008	-0.0919084	0.27202	-0.0396947	-0.153917	-0.0439762	0.232977	0.0152648	-0.0375515	0.304076	0.28301	-0.0070229	0.204275	-0.0884104	0.116031
		Sig. (2-tailed)	0.66756	0.831178	0.482896	0.267495	0.322141		0.201323	0.176434	0.421835	0.468593	0.342302	0.283763	0.921726	0.412978	0.997588	0.23042	0.170302	0.10515	0.0377074	0.154256	0.0111344	0.0341444	0.230273	0.0538034	0.859561	0.302818	0.156661	0.675999	0.68598	0.879827	0.365183	0.448952	0.588345	0.648434	0.169871	0.844159	0.44337	0.827585	0.24221	0.939762	0.85248	0.123065	0.152598	0.972267	0.306759	0.661012	0.564388
		N	32	32	32	32	32	32	28	27	27	27	27	27	27	27	27	27	27	27	27	27	27	27	27	27	27	27	27	27	27	27	27	27	27	27	27	27	27	27	27	27	27	27	27	27	27	27	27
	Adiponectin (μg/mL)	Correlation Coefficient	0.0026998	0.316049	0.265686	-0.136636	0.0658591	0.249008	1	-0.187344	-0.394691	0.125793	-0.275491	-0.325832	-0.0521354	-.398*	-0.0411697	-.439*	0.360139	.433*	0.069065	.519**	0.335514	0.338207	0.214932	0.189834	0.0384763	-0.0138702	0.103886	0.338592	0.042717	-0.166218	-0.0132769	-.398*	-0.0734898	-0.148903	0.132718	0.0296268	-0.195497	0.010583	-0.395922	0.0365455	0.0350067	0.140027	-0.0773226	0.0455945	-0.140439	-0.0134693	-0.209696
		Sig. (2-tailed)	0.98891	0.0948733	0.163617	0.479713	0.729513	0.201323		0.369858	0.0508756	0.54907	0.182566	0.111952	0.804522	0.048937	0.845086	0.0281587	0.0769956	0.0307093	0.742883	0.00785761	0.101086	0.0982082	0.302184	0.363413	0.855112	0.947534	0.62118	0.097802	0.839337	0.427144	0.949776	0.0485328	0.727007	0.477471	0.52711	0.888201	0.349004	0.959957	0.0500936	0.862313	0.86806	0.504394	0.713343	0.828666	0.503129	0.949049	0.314394
		N	29	29	29	29	30	28	30	25	25	25	25	25	25	25	25	25	25	25	25	25	25	25	25	25	25	25	25	25	25	25	25	25	25	25	25	25	25	25	25	25	25	25	25	25	25	25	25
	lysoPC a C14:0	Correlation Coefficient	0.134769	0.232601	-0.113862	0.107895	0.056636	-0.268051	-0.187344	1	.690**	.823**	.812**	.672**	.694**	.489**	.691**	0.208791	0.119676	0.313187	-0.196947	0.318217	0.0378568	-0.21096	-0.0271756	0.0171071	0.330992	0.205879	0.0430534	.431*	.733**	0.332163	.468*	0.168524	.797**	.803**	0.0647131	.589**	.598**	.780**	0.1441	.745**	.774**	0.0830281	0.0164835	.684**	0.280263	.768**	0.374905
		Sig. (2-tailed)	0.502724	0.242993	0.571739	0.592182	0.779026	0.176434	0.369858		6.85645e-05	1.3697e-07	2.70822e-07	0.000125468	5.896e-05	0.00964006	6.52816e-05	0.295954	0.552128	0.111682	0.324807	0.105743	0.851293	0.290851	0.892967	0.932507	0.0917151	0.302894	0.831151	0.0248872	1.34655e-05	0.0905037	0.013803	0.400755	6.57862e-07	4.65521e-07	0.74845	0.0012212	0.000982346	1.57429e-06	0.473318	8.14092e-06	2.23141e-06	0.680542	0.934962	8.22711e-05	0.156793	2.88214e-06	0.0540013
		N	27	27	27	27	27	27	25	27	27	27	27	27	27	27	27	27	27	27	27	27	27	27	27	27	27	27	27	27	27	27	27	27	27	27	27	27	27	27	27	27	27	27	27	27	27	27	27
	lysoPC a C16:0	Correlation Coefficient	0.305074	0.205739	0.0233323	0.103947	-0.0130698	-0.161197	-0.394691	.690**	1	.546**	.857**	.902**	.710**	.684**	.694**	.524**	0.245764	0.248474	0.0421374	0.193923	0.0546481	-0.122119	0.0494657	-0.0476554	0.11145	0.183004	0.131298	0.0708289	0.252824	0.31873	.538**	.520**	.471*	0.369715	0.0995116	.473*	.632**	.689**	.496**	.473*	.400*	0.105617	0.0592186	.550**	.410*	.645**	.647**
		Sig. (2-tailed)	0.121778	0.303231	0.908035	0.605876	0.948411	0.421835	0.0508756	6.85645e-05		0.00319101	1.15604e-08	1.36658e-10	3.29816e-05	8.42604e-05	5.87431e-05	0.00504386	0.216585	0.2114	0.834695	0.332438	0.786602	0.543984	0.806442	0.813401	0.579963	0.360891	0.513888	0.72554	0.203252	0.10515	0.00377219	0.00540861	0.0131318	0.0576872	0.62142	0.0127988	0.000408591	7.17095e-05	0.00844544	0.0128144	0.038445	0.600069	0.769212	0.00292951	0.0336631	0.000276954	0.000268069
		N	27	27	27	27	27	27	25	27	27	27	27	27	27	27	27	27	27	27	27	27	27	27	27	27	27	27	27	27	27	27	27	27	27	27	27	27	27	27	27	27	27	27	27	27	27	27	27
	lysoPC a C16:1	Correlation Coefficient	0.357372	0.272283	-0.105462	-0.0203947	-0.00118817	-0.145627	0.125793	.823**	.546**	1	.710**	.559**	.803**	.505**	.738**	0.196581	0.186842	.468*	-0.145954	.513**	0.145932	-0.0375515	0.0250382	-0.00244387	0.112366	0.263068	0.0244275	.533**	.745**	0.166997	.435*	0.0167913	.801**	.695**	0.0238095	.525**	.485*	.788**	-0.0665547	.766**	.755**	-0.00610501	-0.0781441	.612**	0.158449	.758**	0.170661
		Sig. (2-tailed)	0.0672409	0.169441	0.600605	0.919574	0.995307	0.468593	0.54907	1.3697e-07	0.00319101		3.3736e-05	0.00242574	4.57398e-07	0.00715167	1.11451e-05	0.325723	0.350731	0.0137658	0.467583	0.00624185	0.467651	0.85248	0.901343	0.990348	0.576833	0.184922	0.903738	0.00417254	8.27639e-06	0.405097	0.0232037	0.93375	5.17054e-07	5.65041e-05	0.906163	0.00497602	0.0103099	1.05786e-06	0.741528	3.18117e-06	5.43905e-06	0.97589	0.698439	0.000690542	0.429894	4.55768e-06	0.39472
		N	27	27	27	27	27	27	25	27	27	27	27	27	27	27	27	27	27	27	27	27	27	27	27	27	27	27	27	27	27	27	27	27	27	27	27	27	27	27	27	27	27	27	27	27	27	27	27
	lysoPC a C17:0	Correlation Coefficient	0.364132	0.166082	-0.0382709	0.151997	0.111507	-0.190076	-0.275491	.812**	.857**	.710**	1	.913**	.774**	.693**	.843**	.491**	0.171298	0.320562	-0.18812	0.317196	0.0769466	-0.152672	-0.188426	0.0904369	0.167659	0.20591	0.061078	0.162137	.465*	.396*	.426*	0.335878	.648**	.608**	0.0564799	.563**	.672**	.827**	0.301374	.591**	.616**	0.119371	0.0573958	.768**	.529**	.771**	.515**
		Sig. (2-tailed)	0.0618675	0.407714	0.849685	0.449145	0.57977	0.342302	0.182566	2.70822e-07	1.15604e-08	3.3736e-05		3.1034e-11	2.20556e-06	6.21627e-05	3.30066e-08	0.00931963	0.392932	0.103055	0.347385	0.106928	0.702852	0.447111	0.346588	0.653714	0.403211	0.302818	0.762167	0.419095	0.0144297	0.0406922	0.0267114	0.0867393	0.000257942	0.000774794	0.77962	0.00224504	0.000124243	1.05044e-07	0.126598	0.0011772	0.000617819	0.55315	0.776135	2.92468e-06	0.00459359	2.5467e-06	0.00593265
		N	27	27	27	27	27	27	25	27	27	27	27	27	27	27	27	27	27	27	27	27	27	27	27	27	27	27	27	27	27	27	27	27	27	27	27	27	27	27	27	27	27	27	27	27	27	27	27
	lysoPC a C18:0	Correlation Coefficient	.400*	0.0433455	0.0777745	0.216118	0.121193	-0.214013	-0.325832	.672**	.902**	.559**	.913**	1	.767**	.778**	.764**	.519**	0.213708	0.188645	-0.105344	0.26966	0.0607541	-0.106854	-0.153588	-0.0219948	0.00396947	0.160128	-0.0842748	-0.0131278	0.245191	0.33949	.436*	0.367883	.471*	.414*	0.0940171	.583**	.713**	.681**	0.30896	.466*	.455*	0.100733	0.0262515	.668**	.487**	.599**	.553**
		Sig. (2-tailed)	0.0385536	0.830022	0.6998	0.278939	0.547064	0.283763	0.111952	0.000125468	1.36658e-10	0.00242574	3.1034e-11		3.11788e-06	1.80348e-06	3.58243e-06	0.00554638	0.284466	0.346018	0.601017	0.173752	0.763393	0.59578	0.444357	0.913287	0.984323	0.424959	0.675999	0.948183	0.217693	0.0831938	0.022883	0.0590339	0.0130646	0.0319562	0.640896	0.00140166	3.0334e-05	9.35404e-05	0.116861	0.0141911	0.0169771	0.617125	0.896587	0.000140438	0.00999703	0.000967632	0.00276282
		N	27	27	27	27	27	27	25	27	27	27	27	27	27	27	27	27	27	27	27	27	27	27	27	27	27	27	27	27	27	27	27	27	27	27	27	27	27	27	27	27	27	27	27	27	27	27	27
	lysoPC a C18:1	Correlation Coefficient	.409*	0.15967	-0.130992	0.0116794	0.010101	0.0198473	-0.0521354	.694**	.710**	.803**	.774**	.767**	1	.795**	.780**	.412*	0.291603	.408*	-0.0397007	.488**	0.300458	0.0641221	0.0868835	-0.0250535	-0.0519163	0.297426	0.00855092	0.260153	.447*	0.242443	.534**	0.186565	.649**	.467*	0.207602	.597**	.588**	.707**	0.0601527	.662**	.607**	0.117539	0.112655	.559**	0.273893	.683**	.398*
		Sig. (2-tailed)	0.0339573	0.426302	0.514876	0.953893	0.960119	0.921726	0.804522	5.896e-05	3.29816e-05	4.57398e-07	2.20556e-06	3.11788e-06		7.15976e-07	1.58932e-06	0.0329432	0.139995	0.0343955	0.844135	0.00974581	0.127813	0.750675	0.666531	0.901283	0.797045	0.131893	0.966236	0.190017	0.0194733	0.223057	0.00409525	0.351458	0.000253372	0.0140861	0.298776	0.00100478	0.00126581	3.74468e-05	0.765671	0.000169801	0.00079492	0.5593	0.57585	0.00244911	0.166833	8.68489e-05	0.0396054
		N	27	27	27	27	27	27	25	27	27	27	27	27	27	27	27	27	27	27	27	27	27	27	27	27	27	27	27	27	27	27	27	27	27	27	27	27	27	27	27	27	27	27	27	27	27	27	27
	lysoPC a C18:2	Correlation Coefficient	0.371452	-0.203907	-0.135639	0.264803	0.056636	-0.16425	-.398*	.489**	.684**	.505**	.693**	.778**	.795**	1	.675**	.647**	0.148985	0.141636	0.00396947	0.182929	0.139521	0.0351091	-0.0787786	-0.1393	-0.134962	0.125815	-0.127939	-0.0326668	0.247939	0.297359	0.24916	0.278431	.432*	.385*	0.180708	0.372157	.572**	.464*	0.225309	.429*	.429*	0.017094	0.001221	0.349565	0.342238	.511**	.427*
		Sig. (2-tailed)	0.0564319	0.30765	0.499944	0.181935	0.779026	0.412978	0.048937	0.00964006	8.42604e-05	0.00715167	6.21627e-05	1.80348e-06	7.15976e-07		0.00011414	0.00026884	0.458287	0.480995	0.984323	0.361091	0.487637	0.861981	0.696105	0.488331	0.502106	0.531767	0.524806	0.871501	0.212417	0.131985	0.2101	0.159636	0.0244353	0.0473745	0.36705	0.0559289	0.00181639	0.0146666	0.258499	0.0257192	0.0254863	0.932559	0.995177	0.0738866	0.0805716	0.00650869	0.0261648
		N	27	27	27	27	27	27	25	27	27	27	27	27	27	27	27	27	27	27	27	27	27	27	27	27	27	27	27	27	27	27	27	27	27	27	27	27	27	27	27	27	27	27	27	27	27	27	27
	lysoPC a C20:3	Correlation Coefficient	.398*	0.239695	-0.0168044	0.0799586	0.0196108	-0.00061078	-0.0411697	.691**	.694**	.738**	.843**	.764**	.780**	.675**	1	.552**	0.320965	.613**	0.0821625	.582**	0.323103	0.17621	-0.0137447	0.0727273	0.0890348	0.120133	0.0271839	0.230875	.498**	0.306306	.421*	0.239731	.608**	.591**	0.0439695	.493**	.539**	.851**	0.259887	.682**	.617**	0.0735878	0.0225954	.773**	.507**	.761**	.415*
		Sig. (2-tailed)	0.0399303	0.22851	0.933699	0.691771	0.922657	0.997588	0.845086	6.52816e-05	5.87431e-05	1.11451e-05	3.30066e-08	3.58243e-06	1.58932e-06	0.00011414		0.00281238	0.102598	0.000667415	0.683702	0.00144592	0.100201	0.379294	0.945752	0.718475	0.65876	0.550602	0.892934	0.246606	0.00818124	0.120203	0.0286068	0.228437	0.000775977	0.00117209	0.827611	0.0090452	0.00371275	1.91572e-08	0.190486	8.984e-05	0.000606492	0.715279	0.910928	2.25977e-06	0.00700073	3.9721e-06	0.0314835
		N	27	27	27	27	27	27	25	27	27	27	27	27	27	27	27	27	27	27	27	27	27	27	27	27	27	27	27	27	27	27	27	27	27	27	27	27	27	27	27	27	27	27	27	27	27	27	27
	lysoPC a C20:4	Correlation Coefficient	0.305074	-0.364469	0.0675083	0.0611842	-0.225752	0.238742	-.439*	0.208791	.524**	0.196581	.491**	.519**	.412*	.647**	.552**	1	0.221951	0.0732601	0.331908	0.04306	0.268661	0.22653	-0.27145	0.0953109	0.0119084	0.125815	0.0140458	-0.281484	-0.029313	0.238742	0.0396947	0.259502	0.0326668	0.268967	0.133089	0.00641124	0.165191	0.225038	.630**	0.187424	0.180708	0.0579976	0.047619	0.209128	.623**	0.372824	.452*
		Sig. (2-tailed)	0.121778	0.061609	0.737952	0.761766	0.257539	0.23042	0.0281587	0.295954	0.00504386	0.325723	0.00931963	0.00554638	0.0329432	0.00026884	0.00281238		0.265851	0.716496	0.0907661	0.831126	0.175413	0.255858	0.170801	0.636289	0.952991	0.531767	0.944565	0.154919	0.884602	0.23042	0.844159	0.191167	0.871501	0.174904	0.508111	0.974681	0.410269	0.259087	0.000434497	0.349205	0.36705	0.773848	0.813541	0.295157	0.000517009	0.0554558	0.0180679
		N	27	27	27	27	27	27	25	27	27	27	27	27	27	27	27	27	27	27	27	27	27	27	27	27	27	27	27	27	27	27	27	27	27	27	27	27	27	27	27	27	27	27	27	27	27	27	27
	lysoPC a C24:0	Correlation Coefficient	-0.0623652	-0.0851778	0.318613	0.0704055	0.0633786	0.271756	0.360139	0.119676	0.245764	0.186842	0.171298	0.213708	0.291603	0.148985	0.320965	0.221951	1	.629**	.567**	.659**	.695**	.655**	.394*	0.219982	0.236219	.595**	0.194686	0.166107	0.114827	0.280305	0.261414	0.0592366	0.142595	0.211908	0.377042	0.314046	0.110551	0.262788	0.31084	0.376431	0.363303	.484*	0.226836	0.290992	.415*	.429*	.543**
		Sig. (2-tailed)	0.757302	0.672716	0.105285	0.727119	0.753477	0.170302	0.0769956	0.552128	0.216585	0.350731	0.392932	0.284466	0.139995	0.458287	0.102598	0.265851		0.000445529	0.00203782	0.000186435	5.81225e-05	0.000209514	0.0417685	0.270225	0.235532	0.00106566	0.330501	0.407642	0.568463	0.156727	0.187801	0.769143	0.477998	0.288637	0.0525383	0.110651	0.583042	0.185406	0.114537	0.0529531	0.0625079	0.0104897	0.255201	0.140865	0.0312375	0.0254117	0.00342164
		N	27	27	27	27	27	27	25	27	27	27	27	27	27	27	27	27	27	27	27	27	27	27	27	27	27	27	27	27	27	27	27	27	27	27	27	27	27	27	27	27	27	27	27	27	27	27	27
	lysoPC a C26:0	Correlation Coefficient	0.0724131	.425*	0.0737302	-0.117434	0.000792112	0.31873	.433*	0.313187	0.248474	.468*	0.320562	0.188645	.408*	0.141636	.613**	0.0732601	.629**	1	0.370382	.862**	.601**	.560**	.570**	0.206812	0.205496	0.320256	0.319695	.452*	.474*	0.136773	.421*	0.170966	.494**	0.360861	0.188034	0.343459	0.234809	.664**	0.126088	.545**	.464*	0.249695	0.0793651	.528**	0.243932	.535**	0.266524
		Sig. (2-tailed)	0.719643	0.0271528	0.714751	0.559653	0.996871	0.10515	0.0307093	0.111682	0.2114	0.0137658	0.103055	0.346018	0.0343955	0.480995	0.000667415	0.716496	0.000445529		0.0572027	7.52752e-09	0.00091276	0.00238915	0.00191963	0.300659	0.303813	0.103402	0.104043	0.0178934	0.0125869	0.496332	0.0285968	0.393862	0.00877685	0.0644245	0.347609	0.0794265	0.238421	0.000159968	0.530871	0.00327362	0.0147749	0.209091	0.69395	0.00462893	0.220139	0.00406419	0.179005
		N	27	27	27	27	27	27	25	27	27	27	27	27	27	27	27	27	27	27	27	27	27	27	27	27	27	27	27	27	27	27	27	27	27	27	27	27	27	27	27	27	27	27	27	27	27	27	27
	lysoPC a C26:1	Correlation Coefficient	-0.141517	-0.138015	0.154196	-0.0732132	-0.138662	.402*	0.069065	-0.196947	0.0421374	-0.145954	-0.18812	-0.105344	-0.0397007	0.00396947	0.0821625	0.331908	.567**	0.370382	1	0.334963	.716**	.817**	.473*	0.194958	0.134545	0.291751	0.153787	-0.075126	-0.173335	0.0529852	0.0305437	0.122309	-0.195144	-0.0487097	0.221985	-0.261567	-0.191509	-0.0368051	.503**	0.170687	-0.00580153	0.200611	0.123969	-0.055581	0.290426	0.165241	0.323408
		Sig. (2-tailed)	0.481368	0.492391	0.442533	0.71667	0.490346	0.0377074	0.742883	0.324807	0.834695	0.467583	0.347385	0.601017	0.844135	0.984323	0.683702	0.0907661	0.00203782	0.0572027		0.0876556	2.69264e-05	2.01137e-07	0.0126865	0.329814	0.50344	0.139785	0.443758	0.709579	0.387242	0.792955	0.879791	0.543353	0.329342	0.809346	0.265776	0.187534	0.338608	0.855381	0.00745024	0.394647	0.977088	0.315704	0.53785	0.783044	0.141675	0.410124	0.0998617
		N	27	27	27	27	27	27	25	27	27	27	27	27	27	27	27	27	27	27	27	27	27	27	27	27	27	27	27	27	27	27	27	27	27	27	27	27	27	27	27	27	27	27	27	27	27	27	27
	lysoPC a C28:0	Correlation Coefficient	0.187488	0.225989	0.267978	-0.075528	0.139476	0.281918	.519**	0.318217	0.193923	.513**	0.317196	0.26966	.488**	0.182929	.582**	0.04306	.659**	.862**	0.334963	1	.681**	.633**	.466*	0.161064	0.0361998	.435*	0.162517	.392*	.403*	0.0494808	0.373148	-0.0474954	.440*	0.350336	0.153917	.473*	0.302429	.605**	-0.0668907	.535**	.462*	0.203695	0.0424492	.586**	0.287416	.512**	0.131338
		Sig. (2-tailed)	0.349037	0.257027	0.176555	0.708092	0.487779	0.154256	0.00785761	0.105743	0.332438	0.00624185	0.106928	0.173752	0.00974581	0.361091	0.00144592	0.831126	0.000186435	7.52752e-09	0.0876556		9.19691e-05	0.000397916	0.0142511	0.422224	0.857736	0.0234112	0.417992	0.0433988	0.0370121	0.806384	0.0552275	0.814016	0.0216421	0.0732087	0.44337	0.0127521	0.12521	0.000821728	0.740268	0.00400758	0.0151731	0.308164	0.833488	0.00130989	0.146039	0.00629581	0.513758
		N	27	27	27	27	27	27	25	27	27	27	27	27	27	27	27	27	27	27	27	27	27	27	27	27	27	27	27	27	27	27	27	27	27	27	27	27	27	27	27	27	27	27	27	27	27	27	27
	lysoPC a C28:1	Correlation Coefficient	0.0274943	-0.0833461	0.127881	-0.230134	-0.0814019	.481*	0.335514	0.0378568	0.0546481	0.145932	0.0769466	0.0607541	0.300458	0.139521	0.323103	0.268661	.695**	.601**	.716**	.681**	1	.841**	0.36036	.410*	0.170102	.469*	0.196671	0.0926718	0.019545	0.180458	0.18018	-0.0406107	0.0616794	0.133435	.443*	0.112672	0.0222935	0.229653	0.259237	0.340711	0.245764	.459*	0.320867	0.307176	.454*	.417*	0.345954
		Sig. (2-tailed)	0.891718	0.679382	0.524996	0.248169	0.686482	0.0111344	0.101086	0.851293	0.786602	0.467651	0.702852	0.763393	0.127813	0.487637	0.100201	0.175413	5.81225e-05	0.00091276	2.69264e-05	9.19691e-05		3.85633e-08	0.0648228	0.033805	0.396293	0.0135914	0.325497	0.645701	0.922915	0.367725	0.368475	0.840607	0.759893	0.506999	0.0207594	0.575791	0.912114	0.249185	0.191638	0.0820205	0.216585	0.0159052	0.102709	0.119101	0.0174439	0.0305316	0.0771256
		N	27	27	27	27	27	27	25	27	27	27	27	27	27	27	27	27	27	27	27	27	27	27	27	27	27	27	27	27	27	27	27	27	27	27	27	27	27	27	27	27	27	27	27	27	27	27	27
	PC aa C24:0	Correlation Coefficient	-0.105283	-0.137689	0.140793	-0.185884	-0.108932	.409*	0.338207	-0.21096	-0.122119	-0.0375515	-0.152672	-0.106854	0.0641221	0.0351091	0.17621	0.22653	.655**	.560**	.817**	.633**	.841**	1	.425*	0.164375	-0.0177126	.400*	0.0345091	-0.00335878	-0.0406169	-0.0271756	-0.0342037	-0.118168	-0.104733	0.00366412	0.299496	-0.0916031	-0.152695	0.0290121	0.185038	0.182262	0.0741871	0.17524	0.081209	0.0519084	0.32	0.176363	0.103206
		Sig. (2-tailed)	0.601227	0.493425	0.483635	0.353251	0.588606	0.0341444	0.0982082	0.290851	0.543984	0.85248	0.447111	0.59578	0.750675	0.861981	0.379294	0.255858	0.000209514	0.00238915	2.01137e-07	0.000397916	3.85633e-08		0.0270751	0.412616	0.930124	0.0385015	0.864318	0.986734	0.840583	0.892967	0.865508	0.557186	0.60314	0.985528	0.129097	0.649528	0.44704	0.885779	0.355484	0.362874	0.713056	0.381965	0.687189	0.797075	0.103694	0.378875	0.608462
		N	27	27	27	27	27	27	25	27	27	27	27	27	27	27	27	27	27	27	27	27	27	27	27	27	27	27	27	27	27	27	27	27	27	27	27	27	27	27	27	27	27	27	27	27	27	27	27
	PC aa C26:0	Correlation Coefficient	-0.270626	0.356947	0.0683069	-0.176205	-0.0618036	0.238815	0.214932	-0.0271756	0.0494657	0.0250382	-0.188426	-0.153588	0.0868835	-0.0787786	-0.0137447	-0.27145	.394*	.570**	.473*	.466*	0.36036	.425*	1	0.09534	0.166768	0.177339	.491**	.461*	0.138363	0.0940602	.541**	.400*	0.27363	-0.0415331	0.209466	0.202474	0.197312	0.22694	0.14109	0.260763	0.0848855	0.246718	0.175267	0.0262636	-0.146587	0.122022	0.185983
		Sig. (2-tailed)	0.172156	0.0675906	0.734961	0.379308	0.759424	0.230273	0.302184	0.892967	0.806442	0.901343	0.346588	0.444357	0.666531	0.696105	0.945752	0.170801	0.0417685	0.00191963	0.0126865	0.0142511	0.0648228	0.0270751		0.636185	0.40575	0.3762	0.00925723	0.0155565	0.491291	0.640743	0.00354178	0.0385095	0.167258	0.837034	0.294361	0.311136	0.323891	0.254977	0.482704	0.188942	0.673778	0.214751	0.381891	0.89654	0.465633	0.544305	0.35299
		N	27	27	27	27	27	27	25	27	27	27	27	27	27	27	27	27	27	27	27	27	27	27	27	27	27	27	27	27	27	27	27	27	27	27	27	27	27	27	27	27	27	27	27	27	27	27	27
	PC aa C28:1	Correlation Coefficient	-0.000335502	-0.0281045	0.289542	-0.213156	-0.175389	0.375191	0.189834	0.0171071	-0.0476554	-0.00244387	0.0904369	-0.0219948	-0.0250535	-0.1393	0.0727273	0.0953109	0.219982	0.206812	0.194958	0.161064	.410*	0.164375	0.09534	1	.569**	0.0801252	.459*	0.229453	0.0183346	.631**	0.307257	0.357623	0.248854	0.166056	0.291431	0.265811	0.293354	0.242934	.402*	0.186345	0.17046	.631**	.514**	.430*	.524**	0.285103	0.347082
		Sig. (2-tailed)	0.998675	0.88933	0.142947	0.285741	0.381556	0.0538034	0.363413	0.932507	0.813401	0.990348	0.653714	0.913287	0.901283	0.488331	0.718475	0.636289	0.270225	0.300659	0.329814	0.422224	0.033805	0.412616	0.636185		0.00195394	0.69116	0.0159939	0.249609	0.927676	0.000421657	0.118997	0.067035	0.210678	0.407789	0.140239	0.180214	0.137523	0.222093	0.037453	0.352036	0.395286	0.000412232	0.00611597	0.0249924	0.00501159	0.149456	0.0761023
		N	27	27	27	27	27	27	25	27	27	27	27	27	27	27	27	27	27	27	27	27	27	27	27	27	27	27	27	27	27	27	27	27	27	27	27	27	27	27	27	27	27	27	27	27	27	27	27
	PC aa C30:0	Correlation Coefficient	-.502**	0.0250382	0.113897	0.144617	0.0614074	0.0357306	0.0384763	0.330992	0.11145	0.112366	0.167659	0.00396947	-0.0519163	-0.134962	0.0890348	0.0119084	0.236219	0.205496	0.134545	0.0361998	0.170102	-0.0177126	0.166768	.569**	1	0.177339	.629**	.547**	0.313378	.684**	0.303299	0.359444	0.349061	.501**	.386*	0.272866	0.284667	0.315974	.476*	.431*	.461*	.604**	.406*	.393*	.438*	.389*	.527**
		Sig. (2-tailed)	0.00757911	0.901343	0.571621	0.471717	0.760921	0.859561	0.855112	0.0917151	0.579963	0.576833	0.403211	0.984323	0.797045	0.502106	0.65876	0.952991	0.235532	0.303813	0.50344	0.857736	0.396293	0.930124	0.40575	0.00195394		0.3762	0.000443884	0.0031743	0.111452	8.42383e-05	0.124074	0.0655569	0.0743324	0.00779219	0.0465806	0.168494	0.150107	0.108361	0.0119982	0.024636	0.015497	0.000843588	0.0355631	0.042376	0.0223337	0.0452071	0.00475583
		N	27	27	27	27	27	27	25	27	27	27	27	27	27	27	27	27	27	27	27	27	27	27	27	27	27	27	27	27	27	27	27	27	27	27	27	27	27	27	27	27	27	27	27	27	27	27	27
	PC aa C30:2	Correlation Coefficient	-0.15074	-0.0915018	0.128225	0.0431398	0.103882	0.20591	-0.0138702	0.205879	0.183004	0.263068	0.20591	0.160128	0.297426	0.125815	0.120133	0.125815	.595**	0.320256	0.291751	.435*	.469*	.400*	0.177339	0.0801252	0.177339	1	0.0972504	0	0.143015	0.20591	0.0343237	-0.0343184	0.171592	0.303146	0.217317	0.21163	0.0800885	0.18878	0.0343184	0.285943	0.366007	0.297381	0.25163	0.200191	0.234509	0.28031	0.274547
		Sig. (2-tailed)	0.452949	0.649891	0.523871	0.830818	0.606105	0.302818	0.947534	0.302894	0.360891	0.184922	0.302818	0.424959	0.131893	0.531767	0.550602	0.531767	0.00106566	0.103402	0.139785	0.0234112	0.0135914	0.0385015	0.3762	0.69116	0.3762		0.629406	1	0.47669	0.302818	0.865041	0.865061	0.392107	0.124273	0.276217	0.289286	0.691294	0.345665	0.865061	0.148208	0.0604381	0.131955	0.205467	0.316739	0.239039	0.15672	0.165782
		N	27	27	27	27	27	27	25	27	27	27	27	27	27	27	27	27	27	27	27	27	27	27	27	27	27	27	27	27	27	27	27	27	27	27	27	27	27	27	27	27	27	27	27	27	27	27	27
	PC aa C32:0	Correlation Coefficient	-0.227701	0.263511	0.147817	-0.102498	0.0148566	0.280348	0.103886	0.0430534	0.131298	0.0244275	0.061078	-0.0842748	0.00855092	-0.127939	0.0271839	0.0140458	0.194686	0.319695	0.153787	0.162517	0.196671	0.0345091	.491**	.459*	.629**	0.0972504	1	.581**	0.0774282	.440*	.483*	.551**	0.24645	0.098641	0.271145	0.197893	0.258094	0.299786	.483*	0.233893	0.131298	.499**	.439*	0.235761	0.320812	0.314753	.412*
		Sig. (2-tailed)	0.253342	0.184155	0.461858	0.610935	0.94137	0.156661	0.62118	0.831151	0.513888	0.903738	0.762167	0.675999	0.966236	0.524806	0.892934	0.944565	0.330501	0.104043	0.443758	0.417992	0.325497	0.864318	0.00925723	0.0159939	0.000443884	0.629406		0.00148871	0.701076	0.0216137	0.0107307	0.00291907	0.215265	0.62449	0.171302	0.322441	0.193673	0.128709	0.010773	0.240311	0.513888	0.00811334	0.0220454	0.236468	0.102771	0.109807	0.0327422
		N	27	27	27	27	27	27	25	27	27	27	27	27	27	27	27	27	27	27	27	27	27	27	27	27	27	27	27	27	27	27	27	27	27	27	27	27	27	27	27	27	27	27	27	27	27	27	27
	PC aa C32:1	Correlation Coefficient	-0.183407	0.319035	-0.0283142	0.00296098	0.0867495	-0.0842748	0.338592	.431*	0.0708289	.533**	0.162137	-0.0131278	0.260153	-0.0326668	0.230875	-0.281484	0.166107	.452*	-0.075126	.392*	0.0926718	-0.00335878	.461*	0.229453	.547**	0	.581**	1	.663**	0.283053	.507**	0.155725	.678**	.466*	0.16425	.424*	0.335624	.494**	-0.019542	.575**	.537**	0.242406	0.111128	0.35542	-0.00885496	.477*	0.0949618
		Sig. (2-tailed)	0.359814	0.104798	0.888509	0.988305	0.667016	0.675999	0.097802	0.0248872	0.72554	0.00417254	0.419095	0.948183	0.190017	0.871501	0.246606	0.154919	0.407642	0.0178934	0.709579	0.0433988	0.645701	0.986734	0.0155565	0.249609	0.0031743	1	0.00148871		0.00016405	0.152532	0.00700073	0.437966	0.000101348	0.0143015	0.412978	0.0273458	0.086993	0.00880122	0.922927	0.00172143	0.00387394	0.22313	0.581066	0.0688576	0.965036	0.0119048	0.63753
		N	27	27	27	27	27	27	25	27	27	27	27	27	27	27	27	27	27	27	27	27	27	27	27	27	27	27	27	27	27	27	27	27	27	27	27	27	27	27	27	27	27	27	27	27	27	27	27
	PC aa C32:2	Correlation Coefficient	0.0204562	0.21313	-0.208811	0.185748	0.145793	-0.0815392	0.042717	.733**	0.252824	.745**	.465*	0.245191	.447*	0.247939	.498**	-0.029313	0.114827	.474*	-0.173335	.403*	0.019545	-0.0406169	0.138363	0.0183346	0.313378	0.143015	0.0774282	.663**	1	0.185219	0.304062	0.00061078	.836**	.844**	0.116031	.409*	0.373702	.620**	-0.0977248	.707**	.830**	0.0360305	-0.048855	.446*	0.0436708	.580**	0.0797068
		Sig. (2-tailed)	0.919333	0.285802	0.295908	0.35361	0.468079	0.68598	0.839337	1.34655e-05	0.203252	8.27639e-06	0.0144297	0.217693	0.0194733	0.212417	0.00818124	0.884602	0.568463	0.0125869	0.387242	0.0370121	0.922915	0.840583	0.491291	0.927676	0.111452	0.47669	0.701076	0.00016405		0.355005	0.123082	0.997588	5.73047e-08	3.26348e-08	0.564388	0.034041	0.0548385	0.000556678	0.627727	3.75949e-05	8.63063e-08	0.858394	0.808788	0.0197074	0.828765	0.00153399	0.692695
		N	27	27	27	27	27	27	25	27	27	27	27	27	27	27	27	27	27	27	27	27	27	27	27	27	27	27	27	27	27	27	27	27	27	27	27	27	27	27	27	27	27	27	27	27	27	27	27
	PC aa C32:3	Correlation Coefficient	-0.221296	-0.0198443	0.0980108	0.0927773	-0.00514951	-0.0305344	-0.166218	0.332163	0.31873	0.166997	.396*	0.33949	0.242443	0.297359	0.306306	0.238742	0.280305	0.136773	0.0529852	0.0494808	0.180458	-0.0271756	0.0940602	.631**	.684**	0.20591	.440*	0.283053	0.185219	1	.439*	.623**	.449*	.452*	0.37002	.503**	.655**	.424*	.513**	.474*	.468*	.669**	.594**	.541**	.606**	.493**	.681**
		Sig. (2-tailed)	0.267301	0.921738	0.626716	0.645324	0.979663	0.879827	0.427144	0.0905037	0.10515	0.405097	0.0406922	0.0831938	0.223057	0.131985	0.120203	0.23042	0.156727	0.496332	0.792955	0.806384	0.367725	0.892967	0.640743	0.000421657	8.42383e-05	0.302818	0.0216137	0.152532	0.355005		0.0220227	0.000515691	0.0187597	0.0178304	0.0574651	0.0074608	0.000210808	0.0276901	0.00625113	0.0126024	0.0138195	0.000137765	0.0010933	0.00357634	0.000814829	0.00894694	9.2603e-05
		N	27	27	27	27	27	27	25	27	27	27	27	27	27	27	27	27	27	27	27	27	27	27	27	27	27	27	27	27	27	27	27	27	27	27	27	27	27	27	27	27	27	27	27	27	27	27	27
	PC aa C34:1	Correlation Coefficient	0.0841724	.383*	0.0984926	-0.228359	-0.169366	0.181402	-0.0132769	.468*	.538**	.435*	.426*	.436*	.534**	0.24916	.421*	0.0396947	0.261414	.421*	0.0305437	0.373148	0.18018	-0.0342037	.541**	0.307257	0.303299	0.0343237	.483*	.507**	0.304062	.439*	1	.645**	.630**	0.271645	0.340153	.763**	.697**	.674**	0.348908	.553**	.388*	.486*	.420*	.575**	0.270576	.501**	.512**
		Sig. (2-tailed)	0.676372	0.0484918	0.625014	0.251936	0.398372	0.365183	0.949776	0.013803	0.00377219	0.0232037	0.0267114	0.022883	0.00409525	0.2101	0.0286068	0.844159	0.187801	0.0285968	0.879791	0.0552275	0.368475	0.865508	0.00354178	0.118997	0.124074	0.865041	0.0107307	0.00700073	0.123082	0.0220227		0.000277389	0.000434026	0.170484	0.0825557	3.61432e-06	5.41133e-05	0.000116779	0.0744678	0.00279409	0.0456476	0.0100916	0.02911	0.00170257	0.172238	0.00773788	0.00631448
		N	27	27	27	27	27	27	25	27	27	27	27	27	27	27	27	27	27	27	27	27	27	27	27	27	27	27	27	27	27	27	27	27	27	27	27	27	27	27	27	27	27	27	27	27	27	27	27
	PC aa C34:2	Correlation Coefficient	-0.00570005	0.237216	-0.016024	-0.0931063	-0.219052	0.152061	-.398*	0.168524	.520**	0.0167913	0.335878	0.367883	0.186565	0.278431	0.239731	0.259502	0.0592366	0.170966	0.122309	-0.0474954	-0.0406107	-0.118168	.400*	0.357623	0.359444	-0.0343184	.551**	0.155725	0.00061078	.623**	.645**	1	0.349771	0.107023	0.147458	0.360916	.640**	.423*	.651**	0.223172	0.12334	.404*	0.317203	0.34916	0.343817	0.261719	.608**
		Sig. (2-tailed)	0.977489	0.233504	0.936772	0.644147	0.272305	0.448952	0.0485328	0.400755	0.00540861	0.93375	0.0867393	0.0590339	0.351458	0.159636	0.228437	0.191167	0.769143	0.393862	0.543353	0.814016	0.840607	0.557186	0.0385095	0.067035	0.0655569	0.865061	0.00291907	0.437966	0.997588	0.000515691	0.000277389		0.073705	0.595195	0.462957	0.0643807	0.000326211	0.0278767	0.000234734	0.263162	0.539933	0.0366697	0.10692	0.0742443	0.0790934	0.187267	0.000774794
		N	27	27	27	27	27	27	25	27	27	27	27	27	27	27	27	27	27	27	27	27	27	27	27	27	27	27	27	27	27	27	27	27	27	27	27	27	27	27	27	27	27	27	27	27	27	27	27
	PC aa C34:3	Correlation Coefficient	0.139483	0.281789	-0.102678	0.0690895	0.0316893	-0.109008	-0.0734898	.797**	.471*	.801**	.648**	.471*	.649**	.432*	.608**	0.0326668	0.142595	.494**	-0.195144	.440*	0.0616794	-0.104733	0.27363	0.248854	0.349061	0.171592	0.24645	.678**	.836**	.449*	.630**	0.349771	1	.759**	0.107159	.696**	.701**	.827**	0.0612214	.781**	.791**	0.198443	0.131278	.671**	0.203359	.724**	0.273588
		Sig. (2-tailed)	0.487754	0.154452	0.610307	0.732034	0.875316	0.588345	0.727007	6.57862e-07	0.0131318	5.17054e-07	0.000257942	0.0130646	0.000253372	0.0244353	0.000775977	0.871501	0.477998	0.00877685	0.329342	0.0216421	0.759893	0.60314	0.167258	0.210678	0.0743324	0.392107	0.215265	0.000101348	5.73047e-08	0.0187597	0.000434026	0.073705		4.46295e-06	0.594723	5.51052e-05	4.59333e-05	1.07197e-07	0.761625	1.55939e-06	9.19138e-07	0.32107	0.513953	0.000129589	0.308981	1.98243e-05	0.167326
		N	27	27	27	27	27	27	25	27	27	27	27	27	27	27	27	27	27	27	27	27	27	27	27	27	27	27	27	27	27	27	27	27	27	27	27	27	27	27	27	27	27	27	27	27	27	27	27
	PC aa C34:4	Correlation Coefficient	-0.0291708	-0.0253396	-0.100189	0.273726	0.131115	-0.0919084	-0.148903	.803**	0.369715	.695**	.608**	.414*	.467*	.385*	.591**	0.268967	0.211908	0.360861	-0.0487097	0.350336	0.133435	0.00366412	-0.0415331	0.166056	.501**	0.303146	0.098641	.466*	.844**	.452*	0.271645	0.107023	.759**	1	0.215234	.461*	.488**	.648**	0.180305	.772**	.936**	0.252481	0.0842619	.613**	.414*	.683**	0.365496
		Sig. (2-tailed)	0.885158	0.900161	0.619036	0.167103	0.514481	0.648434	0.477471	4.65521e-07	0.0576872	5.65041e-05	0.000774794	0.0319562	0.0140861	0.0473745	0.00117209	0.174904	0.288637	0.0644245	0.809346	0.0732087	0.506999	0.985528	0.837034	0.407789	0.00779219	0.124273	0.62449	0.0143015	3.26348e-08	0.0178304	0.170484	0.595195	4.46295e-06		0.280958	0.015497	0.00981136	0.000257197	0.368137	2.4272e-06	8.13713e-13	0.203888	0.676046	0.000675394	0.0317885	8.59708e-05	0.0608251
		N	27	27	27	27	27	27	25	27	27	27	27	27	27	27	27	27	27	27	27	27	27	27	27	27	27	27	27	27	27	27	27	27	27	27	27	27	27	27	27	27	27	27	27	27	27	27	27
	PC aa C36:0	Correlation Coefficient	-.384*	-0.144689	-0.113862	-0.0569079	0.0233673	0.27202	0.132718	0.0647131	0.0995116	0.0238095	0.0564799	0.0940171	0.207602	0.180708	0.0439695	0.133089	0.377042	0.188034	0.221985	0.153917	.443*	0.299496	0.209466	0.291431	.386*	0.217317	0.271145	0.16425	0.116031	0.37002	0.340153	0.147458	0.107159	0.215234	1	0.288811	0.231145	0.0980153	0.332774	0.242979	0.318071	.758**	.611**	0.131278	.423*	0.235725	.513**
		Sig. (2-tailed)	0.0482919	0.471493	0.571739	0.777991	0.907898	0.169871	0.52711	0.74845	0.62142	0.906163	0.77962	0.640896	0.298776	0.36705	0.827611	0.508111	0.0525383	0.347609	0.265776	0.44337	0.0207594	0.129097	0.294361	0.140239	0.0465806	0.276217	0.171302	0.412978	0.564388	0.0574651	0.0825557	0.462957	0.594723	0.280958		0.144005	0.246039	0.6267	0.0898766	0.222003	0.105911	4.73657e-06	0.000719987	0.513953	0.0279921	0.236541	0.0062604
		N	27	27	27	27	27	27	25	27	27	27	27	27	27	27	27	27	27	27	27	27	27	27	27	27	27	27	27	27	27	27	27	27	27	27	27	27	27	27	27	27	27	27	27	27	27	27	27
	PC aa C36:1	Correlation Coefficient	0.119366	0.171882	0.24456	0.0325708	0.0348583	-0.0396947	0.0296268	.589**	.473*	.525**	.563**	.583**	.597**	0.372157	.493**	0.00641124	0.314046	0.343459	-0.261567	.473*	0.112672	-0.0916031	0.202474	0.265811	0.272866	0.21163	0.197893	.424*	.409*	.503**	.763**	0.360916	.696**	.461*	0.288811	1	.820**	.685**	0.0430534	.549**	.531**	.437*	0.35506	.740**	0.364885	.492**	0.375115
		Sig. (2-tailed)	0.553168	0.391295	0.218916	0.871875	0.862958	0.844159	0.888201	0.0012212	0.0127988	0.00497602	0.00224504	0.00140166	0.00100478	0.0559289	0.0090452	0.974681	0.110651	0.0794265	0.187534	0.0127521	0.575791	0.649528	0.311136	0.180214	0.168494	0.289286	0.322441	0.0273458	0.034041	0.0074608	3.61432e-06	0.0643807	5.51052e-05	0.015497	0.144005		1.6915e-07	8.08657e-05	0.831151	0.00302578	0.0043556	0.0225889	0.0691586	1.03219e-05	0.0612902	0.00914436	0.0538562
		N	27	27	27	27	27	27	25	27	27	27	27	27	27	27	27	27	27	27	27	27	27	27	27	27	27	27	27	27	27	27	27	27	27	27	27	27	27	27	27	27	27	27	27	27	27	27	27
	PC aa C36:2	Correlation Coefficient	0.188466	0.14687	0.146416	0.0847298	0.0677463	-0.153917	-0.195497	.598**	.632**	.485*	.672**	.713**	.588**	.572**	.539**	0.165191	0.110551	0.234809	-0.191509	0.302429	0.0222935	-0.152695	0.197312	0.293354	0.284667	0.0800885	0.258094	0.335624	0.373702	.655**	.697**	.640**	.701**	.488**	0.231145	.820**	1	.725**	0.254695	.561**	.522**	0.360916	0.252519	.733**	.441*	.551**	.500**
		Sig. (2-tailed)	0.346484	0.464763	0.466159	0.674344	0.73706	0.44337	0.349004	0.000982346	0.000408591	0.0103099	0.000124243	3.0334e-05	0.00126581	0.00181639	0.00371275	0.410269	0.583042	0.238421	0.338608	0.12521	0.912114	0.44704	0.323891	0.137523	0.150107	0.691294	0.193673	0.086993	0.0548385	0.000210808	5.41133e-05	0.000326211	4.59333e-05	0.00981136	0.246039	1.6915e-07		1.90403e-05	0.199814	0.00233733	0.00518043	0.0643807	0.203816	1.37426e-05	0.0212109	0.00291386	0.00785775
		N	27	27	27	27	27	27	25	27	27	27	27	27	27	27	27	27	27	27	27	27	27	27	27	27	27	27	27	27	27	27	27	27	27	27	27	27	27	27	27	27	27	27	27	27	27	27	27
	PC aa C36:3	Correlation Coefficient	0.255871	.438*	0.0437226	0.00329048	0.0663596	-0.0439762	0.010583	.780**	.689**	.788**	.827**	.681**	.707**	.464*	.851**	0.225038	0.262788	.664**	-0.0368051	.605**	0.229653	0.0290121	0.22694	0.242934	0.315974	0.18878	0.299786	.494**	.620**	.424*	.674**	.423*	.827**	.648**	0.0980153	.685**	.725**	1	0.243701	.769**	.686**	0.232977	0.148702	.886**	.450*	.824**	.431*
		Sig. (2-tailed)	0.197676	0.022461	0.828565	0.987004	0.74226	0.827585	0.959957	1.57429e-06	7.17095e-05	1.05786e-06	1.05044e-07	9.35404e-05	3.74468e-05	0.0146666	1.91572e-08	0.259087	0.185406	0.000159968	0.855381	0.000821728	0.249185	0.885779	0.254977	0.222093	0.108361	0.345665	0.128709	0.00880122	0.000556678	0.0276901	0.000116779	0.0278767	1.07197e-07	0.000257197	0.6267	8.08657e-05	1.90403e-05		0.22059	2.84015e-06	7.70903e-05	0.24221	0.459149	7.66642e-10	0.0185596	1.26133e-07	0.0248382
		N	27	27	27	27	27	27	25	27	27	27	27	27	27	27	27	27	27	27	27	27	27	27	27	27	27	27	27	27	27	27	27	27	27	27	27	27	27	27	27	27	27	27	27	27	27	27	27
	PC aa C36:4	Correlation Coefficient	-0.0962302	-0.125782	0.162418	-0.0126664	-0.186373	0.232977	-0.395922	0.1441	.496**	-0.0665547	0.301374	0.30896	0.0601527	0.225309	0.259887	.630**	0.31084	0.126088	.503**	-0.0668907	0.259237	0.185038	0.14109	.402*	.476*	0.0343184	.483*	-0.019542	-0.0977248	.513**	0.348908	.651**	0.0612214	0.180305	0.332774	0.0430534	0.254695	0.243701	1	0.248512	0.117845	.430*	0.344986	0.257099	.703**	.424*	.751**
		Sig. (2-tailed)	0.633023	0.531874	0.41828	0.950002	0.351963	0.24221	0.0500936	0.473318	0.00844544	0.741528	0.126598	0.116861	0.765671	0.258499	0.190486	0.000434497	0.114537	0.530871	0.00745024	0.740268	0.191638	0.355484	0.482704	0.037453	0.0119982	0.865061	0.010773	0.922927	0.627727	0.00625113	0.0744678	0.000234734	0.761625	0.368137	0.0898766	0.831151	0.199814	0.22059		0.211328	0.558272	0.0251156	0.0780128	0.195457	4.27051e-05	0.0275662	6.42588e-06
		N	27	27	27	27	27	27	25	27	27	27	27	27	27	27	27	27	27	27	27	27	27	27	27	27	27	27	27	27	27	27	27	27	27	27	27	27	27	27	27	27	27	27	27	27	27	27	27
	PC aa C36:5	Correlation Coefficient	0.0885049	0.180708	0.0410649	0.163158	0.164759	0.0152648	0.0365455	.745**	.473*	.766**	.591**	.466*	.662**	.429*	.682**	0.187424	0.376431	.545**	0.170687	.535**	0.340711	0.182262	0.260763	0.186345	.431*	0.285943	0.233893	.575**	.707**	.474*	.553**	0.223172	.781**	.772**	0.242979	.549**	.561**	.769**	0.248512	1	.852**	0.251526	0.20757	.684**	.425*	.825**	.492**
		Sig. (2-tailed)	0.660671	0.36705	0.838847	0.416134	0.41151	0.939762	0.862313	8.14092e-06	0.0128144	3.18117e-06	0.0011772	0.0141911	0.000169801	0.0257192	8.984e-05	0.349205	0.0529531	0.00327362	0.394647	0.00400758	0.0820205	0.362874	0.188942	0.352036	0.024636	0.148208	0.240311	0.00172143	3.75949e-05	0.0126024	0.00279409	0.263162	1.55939e-06	2.4272e-06	0.222003	0.00302578	0.00233733	2.84015e-06	0.211328		1.77051e-08	0.20566	0.298851	8.4827e-05	0.0272492	1.19558e-07	0.00916889
		N	27	27	27	27	27	27	25	27	27	27	27	27	27	27	27	27	27	27	27	27	27	27	27	27	27	27	27	27	27	27	27	27	27	27	27	27	27	27	27	27	27	27	27	27	27	27	27
	PC aa C36:6	Correlation Coefficient	0.0248082	0.04884	-0.157727	0.263487	0.186542	-0.0375515	0.0350067	.774**	.400*	.755**	.616**	.455*	.607**	.429*	.617**	0.180708	0.363303	.464*	-0.00580153	.462*	0.245764	0.0741871	0.0848855	0.17046	.461*	0.366007	0.131298	.537**	.830**	.468*	.388*	0.12334	.791**	.936**	0.318071	.531**	.522**	.686**	0.117845	.852**	1	0.368132	0.1337	.624**	0.365746	.726**	.472*
		Sig. (2-tailed)	0.902245	0.808845	0.432027	0.184197	0.351517	0.85248	0.86806	2.23141e-06	0.038445	5.43905e-06	0.000617819	0.0169771	0.00079492	0.0254863	0.000606492	0.36705	0.0625079	0.0147749	0.977088	0.0151731	0.216585	0.713056	0.673778	0.395286	0.015497	0.0604381	0.513888	0.00387394	8.63063e-08	0.0138195	0.0456476	0.539933	9.19138e-07	8.13713e-13	0.105911	0.0043556	0.00518043	7.70903e-05	0.558272	1.77051e-08		0.0588493	0.50615	0.000508601	0.0606359	1.80835e-05	0.0129978
		N	27	27	27	27	27	27	25	27	27	27	27	27	27	27	27	27	27	27	27	27	27	27	27	27	27	27	27	27	27	27	27	27	27	27	27	27	27	27	27	27	27	27	27	27	27	27	27
	PC aa C38:0	Correlation Coefficient	-0.298369	-0.047619	0.0301765	-0.0473684	0.00950534	0.304076	0.140027	0.0830281	0.105617	-0.00610501	0.119371	0.100733	0.117539	0.017094	0.0735878	0.0579976	.484*	0.249695	0.200611	0.203695	.459*	0.17524	0.246718	.631**	.604**	0.297381	.499**	0.242406	0.0360305	.669**	.486*	.404*	0.198443	0.252481	.758**	.437*	0.360916	0.232977	.430*	0.251526	0.368132	1	.730**	.386*	.518**	0.302595	.676**
		Sig. (2-tailed)	0.130615	0.813541	0.881226	0.814505	0.962469	0.123065	0.504394	0.680542	0.600069	0.97589	0.55315	0.617125	0.5593	0.932559	0.715279	0.773848	0.0104897	0.209091	0.315704	0.308164	0.0159052	0.381965	0.214751	0.000412232	0.000843588	0.131955	0.00811334	0.22313	0.858394	0.000137765	0.0100916	0.0366697	0.32107	0.203888	4.73657e-06	0.0225889	0.0643807	0.24221	0.0251156	0.20566	0.0588493		1.57635e-05	0.0468054	0.00560352	0.124992	0.00010901
		N	27	27	27	27	27	27	25	27	27	27	27	27	27	27	27	27	27	27	27	27	27	27	27	27	27	27	27	27	27	27	27	27	27	27	27	27	27	27	27	27	27	27	27	27	27	27	27
	PC aa C38:1	Correlation Coefficient	-0.323847	0.134921	0.0628418	-0.0555921	0.0384174	0.28301	-0.0773226	0.0164835	0.0592186	-0.0781441	0.0573958	0.0262515	0.112655	0.001221	0.0225954	0.047619	0.226836	0.0793651	0.123969	0.0424492	0.320867	0.081209	0.175267	.514**	.406*	0.25163	.439*	0.111128	-0.048855	.594**	.420*	0.317203	0.131278	0.0842619	.611**	0.35506	0.252519	0.148702	0.344986	0.20757	0.1337	.730**	1	0.278125	.443*	0.218015	.452*
		Sig. (2-tailed)	0.0993757	0.502238	0.755502	0.783002	0.849116	0.152598	0.713343	0.934962	0.769212	0.698439	0.776135	0.896587	0.57585	0.995177	0.910928	0.813541	0.255201	0.69395	0.53785	0.833488	0.102709	0.687189	0.381891	0.00611597	0.0355631	0.205467	0.0220454	0.581066	0.808788	0.0010933	0.02911	0.10692	0.513953	0.676046	0.000719987	0.0691586	0.203816	0.459149	0.0780128	0.298851	0.50615	1.57635e-05		0.160113	0.0206614	0.274638	0.0179805
		N	27	27	27	27	27	27	25	27	27	27	27	27	27	27	27	27	27	27	27	27	27	27	27	27	27	27	27	27	27	27	27	27	27	27	27	27	27	27	27	27	27	27	27	27	27	27	27
	PC aa C38:3	Correlation Coefficient	0.245437	0.265608	0.230092	0.0579036	0.13666	-0.0070229	0.0455945	.684**	.550**	.612**	.768**	.668**	.559**	0.349565	.773**	0.209128	0.290992	.528**	-0.055581	.586**	0.307176	0.0519084	0.0262636	.430*	.393*	0.200191	0.235761	0.35542	.446*	.541**	.575**	0.34916	.671**	.613**	0.131278	.740**	.733**	.886**	0.257099	.684**	.624**	.386*	0.278125	1	.639**	.734**	.460*
		Sig. (2-tailed)	0.217216	0.18056	0.248257	0.774205	0.496691	0.972267	0.828666	8.22711e-05	0.00292951	0.000690542	2.92468e-06	0.000140438	0.00244911	0.0738866	2.25977e-06	0.295157	0.140865	0.00462893	0.783044	0.00130989	0.119101	0.797075	0.89654	0.0249924	0.042376	0.316739	0.236468	0.0688576	0.0197074	0.00357634	0.00170257	0.0742443	0.000129589	0.000675394	0.513953	1.03219e-05	1.37426e-05	7.66642e-10	0.195457	8.4827e-05	0.000508601	0.0468054	0.160113		0.000335726	1.30729e-05	0.015652
		N	27	27	27	27	27	27	25	27	27	27	27	27	27	27	27	27	27	27	27	27	27	27	27	27	27	27	27	27	27	27	27	27	27	27	27	27	27	27	27	27	27	27	27	27	27	27	27
	PC aa C38:4	Correlation Coefficient	0.0415768	-0.218593	0.307412	0.063332	0.0437709	0.204275	-0.140439	0.280263	.410*	0.158449	.529**	.487**	0.273893	0.342238	.507**	.623**	.415*	0.243932	0.290426	0.287416	.454*	0.32	-0.146587	.524**	.438*	0.234509	0.320812	-0.00885496	0.0436708	.606**	0.270576	0.343817	0.203359	.414*	.423*	0.364885	.441*	.450*	.703**	.425*	0.365746	.518**	.443*	.639**	1	.603**	.640**
		Sig. (2-tailed)	0.836865	0.273338	0.118803	0.753653	0.828379	0.306759	0.503129	0.156793	0.0336631	0.429894	0.00459359	0.00999703	0.166833	0.0805716	0.00700073	0.000517009	0.0312375	0.220139	0.141675	0.146039	0.0174439	0.103694	0.465633	0.00501159	0.0223337	0.239039	0.102771	0.965036	0.828765	0.000814829	0.172238	0.0790934	0.308981	0.0317885	0.0279921	0.0612902	0.0212109	0.0185596	4.27051e-05	0.0272492	0.0606359	0.00560352	0.0206614	0.000335726		0.000861252	0.000327117
		N	27	27	27	27	27	27	25	27	27	27	27	27	27	27	27	27	27	27	27	27	27	27	27	27	27	27	27	27	27	27	27	27	27	27	27	27	27	27	27	27	27	27	27	27	27	27	27
	PC aa C38:5	Correlation Coefficient	0.171028	0.144733	0.0140037	0.0373469	0.109741	-0.0884104	-0.0134693	.768**	.645**	.758**	.771**	.599**	.683**	.511**	.761**	0.372824	.429*	.535**	0.165241	.512**	.417*	0.176363	0.122022	0.285103	.389*	0.28031	0.314753	.477*	.580**	.493**	.501**	0.261719	.724**	.683**	0.235725	.492**	.551**	.824**	.424*	.825**	.726**	0.302595	0.218015	.734**	.603**	1	.554**
		Sig. (2-tailed)	0.393691	0.471357	0.944731	0.853275	0.585823	0.661012	0.949049	2.88214e-06	0.000276954	4.55768e-06	2.5467e-06	0.000967632	8.68489e-05	0.00650869	3.9721e-06	0.0554558	0.0254117	0.00406419	0.410124	0.00629581	0.0305316	0.378875	0.544305	0.149456	0.0452071	0.15672	0.109807	0.0119048	0.00153399	0.00894694	0.00773788	0.187267	1.98243e-05	8.59708e-05	0.236541	0.00914436	0.00291386	1.26133e-07	0.0275662	1.19558e-07	1.80835e-05	0.124992	0.274638	1.30729e-05	0.000861252		0.00273488
		N	27	27	27	27	27	27	25	27	27	27	27	27	27	27	27	27	27	27	27	27	27	27	27	27	27	27	27	27	27	27	27	27	27	27	27	27	27	27	27	27	27	27	27	27	27	27	27
	PC aa C38:6	Correlation Coefficient	-0.0335297	-0.0256449	0.0798088	0.178975	0.0392155	0.116031	-0.209696	0.374905	.647**	0.170661	.515**	.553**	.398*	.427*	.415*	.452*	.543**	0.266524	0.323408	0.131338	0.345954	0.103206	0.185983	0.347082	.527**	0.274547	.412*	0.0949618	0.0797068	.681**	.512**	.608**	0.273588	0.365496	.513**	0.375115	.500**	.431*	.751**	.492**	.472*	.676**	.452*	.460*	.640**	.554**	1
		Sig. (2-tailed)	0.868135	0.898964	0.69232	0.371741	0.846018	0.564388	0.314394	0.0540013	0.000268069	0.39472	0.00593265	0.00276282	0.0396054	0.0261648	0.0314835	0.0180679	0.00342164	0.179005	0.0998617	0.513758	0.0771256	0.608462	0.35299	0.0761023	0.00475583	0.165782	0.0327422	0.63753	0.692695	9.2603e-05	0.00631448	0.000774794	0.167326	0.0608251	0.0062604	0.0538562	0.00785775	0.0248382	6.42588e-06	0.00916889	0.0129978	0.00010901	0.0179805	0.015652	0.000327117	0.00273488
		N	27	27	27	27	27	27	25	27	27	27	27	27	27	27	27	27	27	27	27	27	27	27	27	27	27	27	27	27	27	27	27	27	27	27	27	27	27	27	27	27	27	27	27	27	27	27	27
	PC aa C40:1	Correlation Coefficient	-0.172395	0.131623	0.0175851	-0.170473	-0.0768701	.388*	0.0777521	0.202474	0.198504	0.151474	0.194563	0.131929	0.206781	0.0192396	0.11028	0.094671	0.310324	0.247671	0.0953108	0.210052	0.368357	0.0939218	0.190774	.543**	.458*	0.297517	.489**	0.239921	0.170307	.448*	.526**	0.329719	0.286652	0.287263	.773**	.458*	0.348557	0.316481	.398*	0.264773	0.334708	.829**	.774**	.394*	.500**	0.338628	.507**
		Sig. (2-tailed)	0.389861	0.512836	0.930626	0.395249	0.703134	0.0455758	0.711817	0.311136	0.320919	0.450727	0.330813	0.51185	0.300734	0.924116	0.583974	0.638566	0.115172	0.212926	0.636289	0.292981	0.0586831	0.641236	0.340499	0.0033972	0.0162701	0.13177	0.00962848	0.228058	0.395716	0.0190829	0.00484185	0.0930466	0.147161	0.146263	2.29396e-06	0.0161682	0.0747805	0.107765	0.0396222	0.181985	0.0879121	9.48542e-08	2.19273e-06	0.0421675	0.0078907	0.0840295	0.00691151
		N	27	27	27	27	27	27	25	27	27	27	27	27	27	27	27	27	27	27	27	27	27	27	27	27	27	27	27	27	27	27	27	27	27	27	27	27	27	27	27	27	27	27	27	27	27	27	27
	PC aa C40:2	Correlation Coefficient	-0.182401	0.0747977	0.155884	-0.158412	0.109922	.504**	0.343594	0	0.0369409	0.0402992	0.0149618	0.0290032	0.240305	-0.0631965	0.0781799	-0.0479316	.602**	.403*	0.286761	.520**	.649**	.442*	.394*	0.335167	0.268743	.418*	.456*	0.273588	0.0190869	0.248855	.486*	0.0870229	0.0891603	0.0421374	.681**	.444*	0.172851	0.186746	0.160611	0.250649	0.209739	.717**	.663**	0.289466	0.379542	0.258513	.388*
		Sig. (2-tailed)	0.362501	0.710794	0.437493	0.430002	0.5852	0.00733573	0.0926353	1	0.854853	0.841815	0.940955	0.885813	0.22729	0.754164	0.698307	0.812338	0.000896898	0.0369818	0.147	0.00548007	0.000251114	0.0209346	0.0417685	0.0874508	0.175276	0.0302324	0.0169203	0.167326	0.924717	0.210677	0.0102417	0.666026	0.658308	0.834695	9.38614e-05	0.0202519	0.388591	0.350982	0.423547	0.207299	0.293717	2.62226e-05	0.000161994	0.143057	0.0508663	0.192925	0.0456476
		N	27	27	27	27	27	27	25	27	27	27	27	27	27	27	27	27	27	27	27	27	27	27	27	27	27	27	27	27	27	27	27	27	27	27	27	27	27	27	27	27	27	27	27	27	27	27	27
	PC aa C40:3	Correlation Coefficient	-0.153901	-0.168829	0.323902	-0.065635	0.144583	0.327023	0.294287	0.227141	0.115708	0.239047	0.196641	0.194779	0.260458	0.00641124	0.199114	0.0906732	.515**	0.246985	0.223851	.410*	.545**	0.294351	0.0723775	.573**	.475*	0.343184	0.27989	0.281527	0.110704	.469*	.435*	0.0650382	0.228702	0.281679	.635**	.510**	0.315468	0.306306	0.305954	.431*	0.365746	.718**	.571**	.513**	.606**	.463*	.430*
		Sig. (2-tailed)	0.443416	0.399889	0.0993148	0.744982	0.471822	0.0959139	0.153305	0.254544	0.56548	0.229807	0.325573	0.330265	0.189479	0.974681	0.319402	0.652865	0.00600221	0.214238	0.261675	0.0338648	0.00328313	0.136128	0.719775	0.00178952	0.0121869	0.0796832	0.157368	0.154853	0.582519	0.0136981	0.0231803	0.747227	0.251205	0.15462	0.000373187	0.00662179	0.108958	0.120203	0.120651	0.0248872	0.0606359	2.47388e-05	0.0018582	0.00619707	0.000799223	0.0149468	0.0252057
		N	27	27	27	27	27	27	25	27	27	27	27	27	27	27	27	27	27	27	27	27	27	27	27	27	27	27	27	27	27	27	27	27	27	27	27	27	27	27	27	27	27	27	27	27	27	27	27
	PC aa C40:4	Correlation Coefficient	0.196454	-0.152015	0.277499	0.0282895	0.0899047	-0.0375515	0.0246201	.487**	.494**	.515**	.660**	.595**	.525**	.472*	.646**	.454*	.505**	.391*	0.183511	.530**	.499**	0.339795	-0.0558779	.418*	0.310229	0.308819	0.217405	0.263777	0.292519	.523**	0.37771	0.192337	.483*	.502**	0.314408	.569**	.569**	.649**	.408*	.578**	.516**	.396*	0.26862	.741**	.814**	.817**	.472*
		Sig. (2-tailed)	0.326043	0.449092	0.161095	0.888606	0.655627	0.85248	0.907006	0.00995652	0.00883702	0.00595051	0.000181286	0.00107153	0.00494628	0.0129468	0.000274512	0.0174825	0.00722274	0.0435382	0.359537	0.00442179	0.00807959	0.0828993	0.781913	0.0300753	0.115288	0.117038	0.276018	0.183698	0.138697	0.00509652	0.0520872	0.336484	0.0107151	0.00768401	0.110218	0.00193667	0.00194621	0.000246651	0.0343955	0.00160798	0.00581312	0.0407592	0.175481	9.85071e-06	2.37665e-07	1.95112e-07	0.0129311
		N	27	27	27	27	27	27	25	27	27	27	27	27	27	27	27	27	27	27	27	27	27	27	27	27	27	27	27	27	27	27	27	27	27	27	27	27	27	27	27	27	27	27	27	27	27	27	27
	PC aa C40:5	Correlation Coefficient	0.0325238	-0.0232026	0.236159	0.0526396	0.102594	-0.0949618	0.0169296	.601**	.571**	.524**	.711**	.623**	.544**	.421*	.641**	0.346512	.578**	.448*	0.130096	.518**	.433*	0.234198	0.0763475	.407*	.478*	.389*	0.317911	0.347023	0.346618	.653**	.517**	0.31771	.574**	.582**	0.326057	.675**	.642**	.728**	.437*	.662**	.630**	.506**	0.316593	.787**	.767**	.843**	.633**
		Sig. (2-tailed)	0.872059	0.908545	0.235654	0.794277	0.6106	0.63753	0.935983	0.00091973	0.00188404	0.00506616	3.17494e-05	0.000521258	0.00332523	0.0288795	0.000312325	0.0766183	0.00160144	0.0189616	0.517781	0.00564397	0.0241879	0.23968	0.705063	0.0350629	0.0116282	0.0449511	0.106096	0.0761558	0.0765223	0.000223326	0.00573616	0.10633	0.00176045	0.00144461	0.0969571	0.000113022	0.000306917	1.67386e-05	0.022724	0.000166639	0.000430873	0.00706089	0.107634	1.09269e-06	3.10054e-06	3.30066e-08	0.000398363
		N	27	27	27	27	27	27	25	27	27	27	27	27	27	27	27	27	27	27	27	27	27	27	27	27	27	27	27	27	27	27	27	27	27	27	27	27	27	27	27	27	27	27	27	27	27	27	27
	PC aa C40:6	Correlation Coefficient	0.0657282	-0.193893	0.292055	0.312596	0.213143	0.0848985	-0.0500289	.394*	.527**	0.26687	.548**	.622**	.440*	.449*	.484*	0.376489	.608**	0.28916	0.158369	0.330075	0.362498	0.120324	0.0238241	.392*	.466*	0.348957	0.215944	0.0910063	0.137752	.693**	.459*	.412*	0.327989	.463*	.499**	.606**	.618**	.483*	.495**	.517**	.567**	.711**	.401*	.648**	.699**	.529**	.854**
		Sig. (2-tailed)	0.744632	0.332514	0.139354	0.112396	0.285771	0.673731	0.81228	0.0422359	0.00473473	0.17842	0.00307397	0.000528503	0.021563	0.0187597	0.010533	0.0529139	0.000761019	0.143499	0.43013	0.0926731	0.0631348	0.549964	0.906106	0.0429402	0.014304	0.0744244	0.279337	0.651669	0.493225	6.23646e-05	0.0159692	0.0328845	0.094879	0.0149468	0.00802366	0.000800442	0.000589101	0.0106456	0.00861003	0.00579557	0.00204177	3.21122e-05	0.0383803	0.000259504	4.98338e-05	0.00455115	1.46671e-08
		N	27	27	27	27	27	27	25	27	27	27	27	27	27	27	27	27	27	27	27	27	27	27	27	27	27	27	27	27	27	27	27	27	27	27	27	27	27	27	27	27	27	27	27	27	27	27	27
	PC aa C42:0	Correlation Coefficient	-0.203159	-0.0848596	-0.0115106	-0.0322368	0.0154462	0.281789	-0.0815541	0.0818071	0.14591	0.020757	0.137384	0.0909646	0.033888	0.00854701	0.0632061	0.210012	0.145321	0.00976801	0.090687	-0.0864254	0.214318	-0.0567852	-0.0528244	.492**	.527**	0.0915018	.439*	0.131888	0.0070229	.520**	0.380458	0.366051	0.0918944	0.217066	.690**	0.229278	0.23084	0.177405	.546**	0.203297	0.23199	.798**	.706**	0.310182	.538**	0.284886	.558**
		Sig. (2-tailed)	0.309467	0.673873	0.954559	0.873178	0.939047	0.154452	0.698356	0.685001	0.46772	0.91815	0.494393	0.651818	0.866739	0.966251	0.754128	0.293074	0.469536	0.961433	0.652815	0.66819	0.28306	0.778458	0.79357	0.00921973	0.0047634	0.649891	0.0218399	0.51198	0.972267	0.00547294	0.0502643	0.060405	0.648484	0.276785	6.85645e-05	0.249981	0.246681	0.37602	0.00320589	0.309131	0.244267	6.1868e-07	3.8317e-05	0.115347	0.0038022	0.149781	0.00250303
		N	27	27	27	27	27	27	25	27	27	27	27	27	27	27	27	27	27	27	27	27	27	27	27	27	27	27	27	27	27	27	27	27	27	27	27	27	27	27	27	27	27	27	27	27	27	27	27
	PC aa C42:1	Correlation Coefficient	-0.196484	-0.0793772	-0.0668963	-0.119426	0.00812039	.450*	-0.0230858	0.036025	0.0802931	0.014349	0.0824427	0.0531217	0.132824	0.0152648	0.0432127	0.198443	0.224427	0.0375515	0.118491	0.0172572	0.336183	0.0509924	0.00198504	.461*	0.366774	0.188751	0.372576	0.0830534	-0.00580241	.434*	.393*	0.251908	0.0610687	0.152977	.748**	0.252519	0.160483	0.108566	.419*	0.165776	0.212792	.809**	.793**	0.234809	.473*	0.236525	.481*
		Sig. (2-tailed)	0.325967	0.693905	0.740247	0.552965	0.967935	0.0184902	0.912779	0.858416	0.690544	0.94337	0.682678	0.792433	0.508963	0.939762	0.830536	0.32107	0.260416	0.85248	0.556099	0.931916	0.0864353	0.800585	0.99216	0.0154258	0.0598612	0.34574	0.0556315	0.680449	0.977085	0.023637	0.0426385	0.204949	0.762203	0.446192	7.38419e-06	0.203816	0.423922	0.589866	0.0297619	0.408589	0.286585	3.31428e-07	7.91797e-07	0.238421	0.0127175	0.234909	0.0111638
		N	27	27	27	27	27	27	25	27	27	27	27	27	27	27	27	27	27	27	27	27	27	27	27	27	27	27	27	27	27	27	27	27	27	27	27	27	27	27	27	27	27	27	27	27	27	27	27
	PC aa C42:2	Correlation Coefficient	-0.136131	-0.0879255	0.0130681	0.224212	0.236878	0.192061	0.037322	.390*	0.298275	0.367577	0.33313	0.286368	.445*	0.237216	0.256986	0.143795	.535**	0.233247	0.178806	0.269548	.439*	0.137405	0.0684074	0.292392	.455*	.543**	0.23851	0.237252	0.286456	.459*	.401*	0.0729771	0.349313	.469*	.671**	.461*	0.271645	0.34448	0.271756	.564**	.608**	.719**	.648**	.405*	.460*	.530**	.633**
		Sig. (2-tailed)	0.498377	0.662763	0.948418	0.260886	0.23419	0.337191	0.859416	0.0444015	0.130741	0.0592607	0.0895124	0.147579	0.0200603	0.233504	0.195661	0.474265	0.00401423	0.24165	0.3722	0.173937	0.0219424	0.494327	0.734585	0.138876	0.0170453	0.00339887	0.230888	0.23343	0.14745	0.0161249	0.0381068	0.717546	0.0741092	0.0136633	0.000128757	0.0155356	0.170484	0.0784787	0.170302	0.00218943	0.00077061	2.36062e-05	0.000254108	0.0360208	0.0158084	0.00450337	0.000395004
		N	27	27	27	27	27	27	25	27	27	27	27	27	27	27	27	27	27	27	27	27	27	27	27	27	27	27	27	27	27	27	27	27	27	27	27	27	27	27	27	27	27	27	27	27	27	27	27
	PC aa C42:4	Correlation Coefficient	-0.20319	0.0384674	0.195088	-0.16894	-0.0816	.495**	0.223163	0.102274	0.117845	0.0744924	0.157863	0.104717	0.124885	-0.109296	0.161093	0.0918944	.556**	.405*	0.244618	.383*	.488**	0.314504	0.249962	.663**	.554**	0.320305	.519**	0.315115	0.100779	.511**	.542**	0.366107	0.264122	0.220763	.613**	.520**	0.307375	0.335166	.460*	0.300412	0.297054	.812**	.631**	.486*	.619**	0.36372	.507**
		Sig. (2-tailed)	0.309391	0.848922	0.329484	0.399575	0.685758	0.00866928	0.283592	0.611719	0.558272	0.711925	0.431625	0.603196	0.534826	0.587352	0.422137	0.648484	0.00257394	0.0362055	0.218805	0.0483205	0.00982426	0.110104	0.208588	0.000165612	0.00274385	0.103346	0.00553728	0.109377	0.616963	0.00647136	0.00352552	0.0603628	0.183103	0.268483	0.00067436	0.00540029	0.118849	0.0874517	0.0157301	0.127874	0.132401	2.70822e-07	0.00042016	0.0100916	0.000573242	0.0621857	0.00701082
		N	27	27	27	27	27	27	25	27	27	27	27	27	27	27	27	27	27	27	27	27	27	27	27	27	27	27	27	27	27	27	27	27	27	27	27	27	27	27	27	27	27	27	27	27	27	27	27
	PC aa C42:5	Correlation Coefficient	-0.18746	-0.0980153	0.0796654	0.104473	0.127173	0.222324	0.0873245	.384*	0.282443	0.31145	.397*	0.314198	0.335318	0.149924	0.317807	0.195725	.571**	0.319695	0.204643	.381*	.460*	0.258971	0.0959071	.477*	.644**	.492**	.467*	.403*	0.276878	.611**	.428*	0.285234	.411*	.517**	.524**	.541**	.414*	.440*	.436*	.565**	.603**	.717**	.493**	.585**	.700**	.598**	.627**
		Sig. (2-tailed)	0.349112	0.6267	0.692847	0.604045	0.527311	0.265028	0.678095	0.048298	0.153458	0.113789	0.040322	0.110468	0.0872986	0.455427	0.106217	0.327876	0.00186371	0.104043	0.30587	0.0498518	0.0158296	0.19211	0.634169	0.0119388	0.000286549	0.00914618	0.0139463	0.0371539	0.162073	0.000712021	0.0259708	0.149261	0.0331706	0.00576989	0.00502808	0.00353666	0.0315928	0.021693	0.0229662	0.00211247	0.000869888	2.61136e-05	0.00905736	0.00135124	4.87659e-05	0.000981619	0.0004659
		N	27	27	27	27	27	27	25	27	27	27	27	27	27	27	27	27	27	27	27	27	27	27	27	27	27	27	27	27	27	27	27	27	27	27	27	27	27	27	27	27	27	27	27	27	27	27	27
	PC aa C42:6	Correlation Coefficient	-0.10126	-0.214624	0.240827	0.112188	0.272132	0.19084	0.251635	0.332163	0.163944	0.362693	0.285802	0.230499	0.336794	0.116318	0.270881	0.126698	.633**	0.303465	0.284318	.450*	.612**	0.349008	0.0106887	.442*	.464*	.561**	0.197282	0.254351	0.225531	.460*	0.263246	-0.0664122	0.278015	.436*	.561**	.403*	0.234998	0.332875	0.263664	.568**	.541**	.652**	.499**	.505**	.597**	.602**	.505**
		Sig. (2-tailed)	0.615275	0.282358	0.226253	0.577441	0.169688	0.340331	0.224975	0.0905037	0.413859	0.0629828	0.148418	0.247398	0.0858296	0.563417	0.171736	0.528867	0.000398363	0.123857	0.150629	0.0185394	0.000699829	0.0743796	0.957801	0.0209956	0.014872	0.00235698	0.323967	0.200444	0.258018	0.015887	0.184613	0.742063	0.160285	0.02315	0.0023261	0.0369503	0.238033	0.0897726	0.183891	0.00200422	0.00354875	0.000232256	0.00807959	0.00721244	0.00101236	0.000888034	0.00725334
		N	27	27	27	27	27	27	25	27	27	27	27	27	27	27	27	27	27	27	27	27	27	27	27	27	27	27	27	27	27	27	27	27	27	27	27	27	27	27	27	27	27	27	27	27	27	27	27
	PC ae C30:0	Correlation Coefficient	-.433*	-0.00976801	0.0457314	-0.0121711	0.155254	0.272935	0.220042	0.0811966	-0.0854701	0.000610501	0.0457945	-0.12149	-0.0610594	-0.172161	0.0363359	-0.028083	.397*	0.360806	0.170076	0.298672	.452*	0.263166	0.241832	.527**	.706**	0.320256	.702**	.461*	0.183206	.503**	0.260458	0.217371	0.204854	0.328499	.592**	0.249122	0.160611	0.224733	0.376736	0.28022	0.347375	.767**	.586**	0.363303	.534**	0.360611	.427*
		Sig. (2-tailed)	0.0240188	0.961433	0.820812	0.951955	0.439371	0.168381	0.290554	0.687234	0.671655	0.997589	0.820568	0.546076	0.762238	0.390515	0.857206	0.889414	0.0402209	0.0644682	0.396366	0.130206	0.0178067	0.184752	0.224261	0.00476942	3.84425e-05	0.103402	4.48669e-05	0.0154377	0.360351	0.00755582	0.189479	0.276093	0.30536	0.0943355	0.00113706	0.210171	0.423547	0.259751	0.0527453	0.156859	0.0758385	3.00125e-06	0.00131629	0.0625079	0.00409611	0.0646234	0.0264027
		N	27	27	27	27	27	27	25	27	27	27	27	27	27	27	27	27	27	27	27	27	27	27	27	27	27	27	27	27	27	27	27	27	27	27	27	27	27	27	27	27	27	27	27	27	27	27	27
	PC ae C30:1	Correlation Coefficient	-0.348586	0.246831	0.121265	-0.133325	0.0142689	0.15857	0.105294	-0.0485719	0.0354361	-0.0791202	-0.19172	-0.179624	-0.037733	-0.083397	-0.0168067	-0.194288	0.284754	.513**	.545**	0.358802	.381*	.440*	.874**	0.102568	0.231627	0.120188	.427*	0.322029	0.0304049	0.0951726	0.330481	0.353346	0.140238	-0.103269	0.115473	-0.00794378	0.0980902	0.172651	0.231134	0.197648	-0.0604857	0.106919	0.0788147	0.00290254	-0.0959365	0.132009	0.137641
		Sig. (2-tailed)	0.074754	0.214534	0.546823	0.507351	0.943686	0.429537	0.616434	0.809876	0.860708	0.694849	0.338065	0.369979	0.851774	0.679196	0.93369	0.331512	0.149977	0.00625947	0.00327553	0.0660752	0.0496158	0.0215467	2.51137e-09	0.610692	0.245027	0.550418	0.0263692	0.1014	0.880333	0.63678	0.0922478	0.0706081	0.485378	0.608242	0.566275	0.968632	0.626435	0.389148	0.246063	0.323052	0.764409	0.595554	0.695972	0.988536	0.634065	0.51159	0.493576
		N	27	27	27	27	27	27	25	27	27	27	27	27	27	27	27	27	27	27	27	27	27	27	27	27	27	27	27	27	27	27	27	27	27	27	27	27	27	27	27	27	27	27	27	27	27	27	27
	PC ae C30:2	Correlation Coefficient	-0.220123	0.168347	0.0448392	-0.152607	-0.0424169	.402*	0.153061	0.23923	0.206538	0.130156	0.214057	0.145127	0.259129	0.0971586	0.268032	0.091048	.530**	.505**	.400*	.430*	.646**	.400*	.468*	.617**	.611**	0.366343	.571**	0.32819	0.199114	.702**	.564**	.500**	0.366387	0.364706	.638**	.452*	.477*	.436*	.486*	.539**	.470*	.811**	.673**	.519**	.582**	.498**	.690**
		Sig. (2-tailed)	0.26991	0.401256	0.824253	0.447306	0.833613	0.0378981	0.465117	0.22944	0.301314	0.517587	0.283663	0.470137	0.191829	0.629731	0.176465	0.651519	0.00448805	0.00717126	0.0389157	0.0252628	0.000276674	0.0384608	0.0138802	0.00060758	0.000714672	0.0601849	0.00186464	0.0946652	0.319403	4.4497e-05	0.00220467	0.0078577	0.0601519	0.0614274	0.000340758	0.0179494	0.0118001	0.0231707	0.0100799	0.00374686	0.0133914	2.80879e-07	0.000118307	0.00548721	0.00145025	0.00813609	6.72056e-05
		N	27	27	27	27	27	27	25	27	27	27	27	27	27	27	27	27	27	27	27	27	27	27	27	27	27	27	27	27	27	27	27	27	27	27	27	27	27	27	27	27	27	27	27	27	27	27	27
	PC ae C32:1	Correlation Coefficient	-0.370503	-0.0491528	0.00295588	-0.0792884	0.178252	0.0656489	0.149096	0.125172	-0.0378568	0.0833461	0.0439695	-0.0967791	0.0363359	-0.0170966	-0.0299282	-0.0830408	0.189313	0.217371	0.0456558	0.214875	0.323359	0.163664	0.324935	0.327987	.521**	0.171592	.681**	.530**	0.244618	.396*	0.332112	0.187786	0.276489	0.297557	.627**	0.245191	0.272713	0.211788	0.277099	0.309266	0.320562	.596**	.493**	0.225191	.391*	.394*	0.318473
		Sig. (2-tailed)	0.0571149	0.807644	0.988325	0.694231	0.373706	0.74493	0.476896	0.533883	0.851293	0.679382	0.827611	0.631076	0.857206	0.932548	0.882196	0.680495	0.34428	0.276093	0.821103	0.281782	0.0999164	0.414669	0.0981795	0.0948815	0.00529692	0.392107	9.22857e-05	0.00442895	0.218805	0.0406922	0.0905564	0.348257	0.162689	0.131715	0.000460618	0.217693	0.168742	0.288918	0.161724	0.116481	0.103055	0.00102996	0.00897108	0.258755	0.0434685	0.0422017	0.105446
		N	27	27	27	27	27	27	25	27	27	27	27	27	27	27	27	27	27	27	27	27	27	27	27	27	27	27	27	27	27	27	27	27	27	27	27	27	27	27	27	27	27	27	27	27	27	27	27
	PC ae C32:2	Correlation Coefficient	-0.270208	0.0445665	0.175459	-0.112171	0.12753	0.227141	0.273514	0.211233	-0.046398	0.261294	0.06686	-0.0860806	0.165471	-0.030525	0.112366	-0.0262515	0.237521	0.306471	0.199695	0.364941	.461*	0.278125	0.338931	.522**	.624**	0.240192	.689**	.634**	0.320611	.511**	0.379237	0.160281	0.374599	.393*	.512**	0.310792	0.329466	0.327939	0.255228	.545**	.425*	.532**	.535**	0.372768	.456*	.491**	0.286674
		Sig. (2-tailed)	0.172845	0.825306	0.381361	0.577499	0.526142	0.254544	0.185852	0.290212	0.818242	0.18801	0.740383	0.66944	0.409465	0.879864	0.576833	0.896587	0.232885	0.119993	0.317965	0.0612476	0.0154377	0.160113	0.083735	0.00524923	0.0005073	0.227516	7.17095e-05	0.000386114	0.102999	0.00648088	0.0510682	0.424512	0.0542129	0.0424447	0.00630603	0.114595	0.0933133	0.0949324	0.198843	0.0033156	0.0271528	0.00430963	0.0040027	0.055496	0.0167102	0.00930721	0.147129
		N	27	27	27	27	27	27	25	27	27	27	27	27	27	27	27	27	27	27	27	27	27	27	27	27	27	27	27	27	27	27	27	27	27	27	27	27	27	27	27	27	27	27	27	27	27	27	27
	PC ae C34:0	Correlation Coefficient	-0.14487	0.210992	0.151084	0.0939432	0.180459	0.127195	0.098307	.431*	0.340763	0.266565	.493**	0.36	0.275462	0.13313	.438*	0.0992366	0.286151	.438*	-0.00641417	0.38048	0.27821	0.0378684	0.198534	.536**	.747**	0.165898	.680**	.503**	0.302688	.689**	.530**	.516**	.493**	.497**	0.360611	.584**	.629**	.644**	.424*	.542**	.527**	.622**	.416*	.754**	.654**	.559**	.599**
		Sig. (2-tailed)	0.470931	0.290776	0.451905	0.64116	0.367723	0.527239	0.640138	0.024636	0.0819708	0.178936	0.00902055	0.0651108	0.164319	0.50798	0.0224152	0.622389	0.147901	0.0222524	0.97467	0.0502501	0.15998	0.851248	0.320844	0.00391974	7.67193e-06	0.408241	9.57481e-05	0.00753452	0.124871	6.99832e-05	0.00449612	0.00587207	0.0090452	0.00828382	0.0646234	0.00139579	0.000445741	0.000291641	0.0276281	0.00352042	0.0047634	0.000528503	0.0308293	5.46662e-06	0.000217655	0.00242383	0.000965446
		N	27	27	27	27	27	27	25	27	27	27	27	27	27	27	27	27	27	27	27	27	27	27	27	27	27	27	27	27	27	27	27	27	27	27	27	27	27	27	27	27	27	27	27	27	27	27	27
	PC ae C34:1	Correlation Coefficient	-0.239737	0.221951	0.0180464	-0.0822494	0.0843728	0.193893	0.165256	.403*	0.186842	0.34468	0.269924	0.111128	0.302137	0.0912838	0.268438	-0.014349	0.313893	.447*	0.0900901	.424*	0.365191	0.167176	.449*	.394*	.634**	0.263108	.761**	.683**	.444*	.569**	.594**	.405*	.558**	.519**	.502**	.518**	.519**	.523**	0.339542	.635**	.574**	.603**	.515**	.518**	.478*	.584**	.478*
		Sig. (2-tailed)	0.228425	0.265851	0.92881	0.683384	0.675643	0.332514	0.429862	0.0369818	0.350731	0.078294	0.173315	0.581066	0.125592	0.650673	0.175786	0.94337	0.110834	0.019515	0.654961	0.0273551	0.0610573	0.404589	0.0186943	0.0417527	0.000387317	0.184853	4.05061e-06	8.62698e-05	0.0204236	0.00193288	0.00108444	0.0363285	0.00248188	0.00556213	0.00764108	0.00566118	0.00558645	0.00517238	0.0831438	0.000370016	0.00175784	0.000878597	0.00601121	0.00569453	0.0117651	0.00139579	0.0116428
		N	27	27	27	27	27	27	25	27	27	27	27	27	27	27	27	27	27	27	27	27	27	27	27	27	27	27	27	27	27	27	27	27	27	27	27	27	27	27	27	27	27	27	27	27	27	27	27
	PC ae C34:2	Correlation Coefficient	-0.207852	-0.0634921	-0.146527	0.00361842	0.0110896	-0.0235079	-0.209271	.624**	0.321734	.493**	.480*	0.335775	.410*	0.346764	0.343511	0.217949	0.0915891	0.116606	-0.0528244	0.163689	0.194169	-0.00915891	0.0219847	0.358943	.608**	0.297381	.387*	.487**	.548**	.668**	.421*	0.340406	.639**	.746**	.482*	.525**	.623**	.510**	0.336132	.645**	.701**	.496**	.427*	.547**	.554**	.639**	.431*
		Sig. (2-tailed)	0.29818	0.75305	0.465818	0.985709	0.95622	0.907346	0.315398	0.000505737	0.101731	0.00903233	0.0112962	0.0868416	0.0335181	0.0763896	0.0793776	0.274788	0.649578	0.562446	0.79357	0.414597	0.331813	0.963836	0.913327	0.065961	0.000762825	0.131955	0.0462056	0.0099435	0.00309927	0.000141792	0.0287244	0.0823126	0.00033088	7.89014e-06	0.0108431	0.00488725	0.000515691	0.00658391	0.0864863	0.00027854	4.57093e-05	0.0085507	0.0264281	0.00312474	0.0027269	0.000332834	0.0246604
		N	27	27	27	27	27	27	25	27	27	27	27	27	27	27	27	27	27	27	27	27	27	27	27	27	27	27	27	27	27	27	27	27	27	27	27	27	27	27	27	27	27	27	27	27	27	27	27
	PC ae C34:3	Correlation Coefficient	-0.168964	-0.332723	0.00933294	0.08125	0.0827757	-0.112655	-0.0942489	.551**	0.29304	.458*	.444*	.401*	.457*	.419*	0.320611	0.272283	0.287895	0.0537241	0.0946565	0.24248	0.374599	0.167913	-0.0607634	.386*	.498**	0.354569	0.169771	0.366051	0.364886	.580**	0.280916	0.0937261	.492**	.623**	.507**	.492**	.514**	0.376794	0.2882	.569**	.624**	.491**	0.336996	.496**	.594**	.637**	.421*
		Sig. (2-tailed)	0.399508	0.0899286	0.96315	0.687038	0.681462	0.57585	0.654068	0.00287817	0.137963	0.0161616	0.0204666	0.0381231	0.0165466	0.029424	0.102999	0.169441	0.145338	0.790131	0.638617	0.222985	0.0542129	0.402488	0.763358	0.0470378	0.00820386	0.0695711	0.397227	0.060405	0.0612902	0.00150557	0.155788	0.641934	0.00921891	0.00051279	0.00699119	0.00916889	0.00610784	0.0527063	0.144893	0.00195383	0.000505737	0.00933205	0.0856295	0.00849213	0.0010933	0.00035354	0.0288795
		N	27	27	27	27	27	27	25	27	27	27	27	27	27	27	27	27	27	27	27	27	27	27	27	27	27	27	27	27	27	27	27	27	27	27	27	27	27	27	27	27	27	27	27	27	27	27	27
	PC ae C36:0	Correlation Coefficient	0.24309	0.267745	0.325769	-0.186871	0.0194097	0.287023	0.17122	0.286979	.437*	0.321783	.424*	.470*	.551**	0.27202	.399*	0.104717	0.274809	0.360861	-0.0091617	.520**	0.349924	0.0903817	0.352726	0.377941	0.175905	0.154433	.526**	0.348092	0.0447397	0.347939	.755**	.434*	.389*	0.0882443	0.300412	.731**	.665**	.569**	0.19084	0.361166	0.208823	.442*	.423*	.614**	.422*	.405*	0.379237
		Sig. (2-tailed)	0.221786	0.176946	0.0972695	0.350655	0.923447	0.146615	0.413164	0.14668	0.0224839	0.101676	0.0277163	0.0133351	0.00286787	0.169871	0.0391609	0.603196	0.165362	0.0644245	0.963825	0.00538368	0.0735706	0.653912	0.0711379	0.0519321	0.380134	0.441824	0.00478461	0.0751954	0.824637	0.0753321	5.28184e-06	0.0237464	0.0449118	0.661612	0.127874	1.50565e-05	0.000154998	0.00194241	0.340331	0.0641824	0.295879	0.0208578	0.0279921	0.000651705	0.0285332	0.0361432	0.0510682
		N	27	27	27	27	27	27	25	27	27	27	27	27	27	27	27	27	27	27	27	27	27	27	27	27	27	27	27	27	27	27	27	27	27	27	27	27	27	27	27	27	27	27	27	27	27	27	27
	PC ae C36:1	Correlation Coefficient	0.0838242	0.280263	0.117924	0.0444147	0.0384233	0.00519084	-0.15429	.724**	.639**	.561**	.744**	.648**	.584**	.416*	.679**	0.227751	0.253893	.451*	-0.0925332	.429*	0.176489	-0.0610687	0.203543	0.3619	.514**	0.160153	.449*	.480*	.500**	.662**	.771**	.593**	.763**	.642**	0.258586	.831**	.850**	.866**	.401*	.722**	.652**	.458*	0.3804	.881**	.607**	.732**	.594**
		Sig. (2-tailed)	0.67764	0.156793	0.558005	0.825892	0.849093	0.9795	0.461498	1.92906e-05	0.000336654	0.00235744	8.83661e-06	0.00025639	0.00139872	0.0308575	9.70441e-05	0.253235	0.201283	0.0181557	0.646197	0.0253869	0.37853	0.762203	0.308534	0.0636033	0.00611647	0.424888	0.0188753	0.0112227	0.00796805	0.000169274	2.56568e-06	0.00111133	3.66024e-06	0.000309127	0.192794	7.77859e-08	2.07794e-08	5.27215e-09	0.0379787	2.09741e-05	0.000226031	0.0163036	0.0503023	1.38071e-09	0.000786926	1.44428e-05	0.0010828
		N	27	27	27	27	27	27	25	27	27	27	27	27	27	27	27	27	27	27	27	27	27	27	27	27	27	27	27	27	27	27	27	27	27	27	27	27	27	27	27	27	27	27	27	27	27	27	27
	PC ae C36:2	Correlation Coefficient	0.0281692	0.24458	0.0130701	0.0643289	0.0608132	-0.0122156	-0.164326	.668**	.583**	.516**	.687**	.588**	.530**	.446*	.583**	0.201832	0.212857	0.37374	-0.147984	0.316481	0.106428	-0.110551	0.171045	0.371887	.516**	0.183059	.448*	.453*	.529**	.762**	.679**	.645**	.758**	.657**	0.344733	.763**	.878**	.777**	.401*	.688**	.668**	.505**	.431*	.783**	.582**	.695**	.609**
		Sig. (2-tailed)	0.889076	0.218878	0.94841	0.749896	0.76317	0.951779	0.4325	0.00013865	0.00142917	0.00582959	7.52504e-05	0.00126391	0.00450337	0.0196814	0.00142833	0.312705	0.286434	0.0548115	0.461346	0.107765	0.597253	0.583042	0.393643	0.0561212	0.00586323	0.360742	0.0190829	0.0176383	0.004565	3.93733e-06	9.86717e-05	0.000278619	4.72757e-06	0.00019951	0.0782454	3.69276e-06	1.86772e-09	1.90134e-06	0.0380266	7.24572e-05	0.000141339	0.00721243	0.0247491	1.38005e-06	0.00143645	5.73883e-05	0.000743401
		N	27	27	27	27	27	27	25	27	27	27	27	27	27	27	27	27	27	27	27	27	27	27	27	27	27	27	27	27	27	27	27	27	27	27	27	27	27	27	27	27	27	27	27	27	27	27	27
	PC ae C36:3	Correlation Coefficient	-0.188437	0.078156	-0.081209	0.0256618	0.0938796	-0.0424427	-0.106579	.721**	0.355976	.578**	.549**	0.377652	.461*	0.302549	.460*	0.120898	0.188397	0.297054	-0.0470301	0.344227	0.270534	0.0244275	0.103833	.381*	.624**	0.326025	.391*	.557**	.616**	.654**	.507**	0.306565	.732**	.788**	.430*	.635**	.654**	.661**	0.283359	.737**	.759**	.518**	.451*	.710**	.560**	.738**	.434*
		Sig. (2-tailed)	0.346559	0.698395	0.687189	0.898898	0.641387	0.833513	0.61211	2.252e-05	0.0683938	0.00160471	0.00300098	0.052126	0.015497	0.125052	0.0158689	0.548049	0.346663	0.132401	0.815808	0.0787126	0.172306	0.903738	0.606276	0.0497148	0.000506003	0.0969919	0.0437908	0.00254013	0.00062971	0.000218304	0.00696102	0.119874	1.41531e-05	1.05786e-06	0.0253457	0.000372178	0.000216665	0.000173565	0.152071	1.17808e-05	4.51827e-06	0.00563658	0.0183323	3.39827e-05	0.00240868	1.1235e-05	0.0237464
		N	27	27	27	27	27	27	25	27	27	27	27	27	27	27	27	27	27	27	27	27	27	27	27	27	27	27	27	27	27	27	27	27	27	27	27	27	27	27	27	27	27	27	27	27	27	27	27
	PC ae C36:4	Correlation Coefficient	-0.303825	-0.245496	-0.152173	0.0401438	-0.00277324	0.0167965	-0.249375	.393*	0.329466	0.170382	.410*	0.310534	0.181402	0.257405	0.263592	.418*	0.255153	0.0879389	0.229383	0.0632351	0.337761	0.197282	-0.0635308	0.346066	.583**	0.240266	0.323152	0.169186	0.269853	.513**	0.228925	0.262483	0.270728	.585**	.648**	0.220797	0.326512	0.313836	.617**	.390*	.535**	.607**	.394*	.384*	.731**	.546**	.616**
		Sig. (2-tailed)	0.123389	0.217103	0.448613	0.842417	0.989047	0.93373	0.229308	0.0424103	0.0933133	0.395506	0.0337489	0.114912	0.365183	0.194908	0.184016	0.0298936	0.198979	0.662714	0.249758	0.754019	0.0848765	0.323967	0.752903	0.077024	0.00140292	0.22737	0.100146	0.398879	0.173431	0.00616995	0.250731	0.185937	0.171987	0.00136103	0.000260254	0.268408	0.0964648	0.110902	0.000602567	0.0441855	0.00403914	0.000780839	0.0418889	0.0476832	1.48048e-05	0.00319935	0.00062971
		N	27	27	27	27	27	27	25	27	27	27	27	27	27	27	27	27	27	27	27	27	27	27	27	27	27	27	27	27	27	27	27	27	27	27	27	27	27	27	27	27	27	27	27	27	27	27	27
	PC ae C36:5	Correlation Coefficient	-0.210566	-0.368493	0.0236471	0.0177659	-0.0217864	-0.0668702	-0.196576	.389*	0.300412	0.264082	.383*	0.347428	0.28916	0.339795	0.208429	0.371546	0.202443	-0.00793772	0.173309	0.0813989	0.327939	0.210992	-0.0784853	0.358387	.473*	0.257388	0.171018	0.185649	0.263857	.439*	0.232707	0.10687	0.313588	.529**	.657**	0.301527	0.378989	0.275462	.445*	.414*	.498**	.479*	0.331247	0.334351	.644**	.504**	.474*
		Sig. (2-tailed)	0.291773	0.0585823	0.9068	0.929914	0.914106	0.740344	0.346298	0.0449474	0.127874	0.183172	0.0486863	0.0757908	0.143499	0.0828993	0.296812	0.0563645	0.311212	0.968656	0.387315	0.686494	0.0949324	0.290776	0.697184	0.066412	0.0126367	0.194938	0.393716	0.35387	0.183559	0.0219424	0.242771	0.595723	0.1112	0.00459359	0.000197056	0.126396	0.0512323	0.164319	0.019965	0.0318172	0.00816978	0.0114756	0.0914504	0.0882718	0.00029201	0.00736675	0.012587
		N	27	27	27	27	27	27	25	27	27	27	27	27	27	27	27	27	27	27	27	27	27	27	27	27	27	27	27	27	27	27	27	27	27	27	27	27	27	27	27	27	27	27	27	27	27	27	27
	PC ae C38:0	Correlation Coefficient	0.121731	0.0131298	-0.0595935	0.256657	0.155301	-0.0781799	-0.0521455	.791**	.568**	.744**	.746**	.602**	.695**	.572**	.717**	0.361527	.443*	.471*	0.0484117	.462*	0.322645	0.0632158	0.067807	0.251795	.451*	.400*	0.224801	.437*	.649**	.564**	.452*	0.246755	.764**	.857**	0.287328	.571**	.583**	.755**	0.306306	.824**	.916**	.441*	0.227786	.716**	.527**	.844**	.632**
		Sig. (2-tailed)	0.545272	0.948175	0.76779	0.196253	0.439229	0.698307	0.804485	9.2832e-07	0.00201406	8.60857e-06	7.8127e-06	0.000896898	5.82168e-05	0.00181639	2.53006e-05	0.0638976	0.0206181	0.0132511	0.810492	0.0152902	0.100711	0.754092	0.736833	0.205159	0.0182283	0.0384692	0.259601	0.0224905	0.000249658	0.00216639	0.017965	0.214679	3.51206e-06	1.13155e-08	0.146167	0.00187016	0.00142321	5.21831e-06	0.120203	1.29505e-07	1.97781e-11	0.0213331	0.253161	2.66161e-05	0.0047272	3.26927e-08	0.000407503
		N	27	27	27	27	27	27	25	27	27	27	27	27	27	27	27	27	27	27	27	27	27	27	27	27	27	27	27	27	27	27	27	27	27	27	27	27	27	27	27	27	27	27	27	27	27	27	27
	PC ae C38:1	Correlation Coefficient	-0.180417	0.332519	-0.0219391	-0.227701	0.0847819	0.140632	0.298249	.407*	0.200916	.414*	0.19148	0.182595	.453*	0.0360305	0.156384	-0.323053	0.313636	.399*	-0.100183	.522**	0.261872	0.11162	.491**	0.0178762	0.148137	0.291751	0.289096	.543**	.391*	0.0807757	.652**	0.0702397	.480*	0.23118	.481*	.642**	.393*	.407*	-0.120171	.438*	0.374046	0.366107	0.332214	0.346618	0.036036	0.341631	0.151321
		Sig. (2-tailed)	0.367835	0.0901376	0.913506	0.253343	0.674155	0.484141	0.14759	0.0349601	0.314952	0.0317885	0.338683	0.361982	0.0177244	0.858394	0.436007	0.100256	0.111142	0.0390299	0.619056	0.0052181	0.187	0.579382	0.00923209	0.92948	0.460878	0.139785	0.143592	0.00342659	0.0437558	0.688775	0.000230211	0.727738	0.0112086	0.245964	0.0110466	0.000304245	0.042429	0.0351993	0.550474	0.0222524	0.0545981	0.0603628	0.0904514	0.0765223	0.858373	0.0811452	0.451189
		N	27	27	27	27	27	27	25	27	27	27	27	27	27	27	27	27	27	27	27	27	27	27	27	27	27	27	27	27	27	27	27	27	27	27	27	27	27	27	27	27	27	27	27	27	27	27	27
	PC ae C38:2	Correlation Coefficient	0.0409062	0.368799	0.201933	-0.0207269	0.162408	0.0854962	0.177726	.565**	.447*	.518**	.512**	.508**	.590**	0.254923	.499**	-0.0845672	0.344122	.481*	-0.169492	.582**	0.220763	0.00122137	0.349366	0.256645	0.265231	0.160153	0.331959	.541**	.461*	.404*	.801**	0.307481	.662**	.402*	.394*	.889**	.715**	.699**	0.0683969	.590**	.508**	.459*	.466*	.720**	0.336489	.535**	0.369466
		Sig. (2-tailed)	0.839462	0.0583575	0.312456	0.918269	0.418309	0.67156	0.395362	0.00213094	0.019515	0.00560352	0.00632382	0.00686289	0.00119205	0.199399	0.00799026	0.674936	0.07881	0.0111779	0.398016	0.00145934	0.268483	0.995176	0.074062	0.196275	0.181202	0.424888	0.0907138	0.00358762	0.0154406	0.036794	5.18847e-07	0.118715	0.00017087	0.0375805	0.041923	5.91187e-10	2.81998e-05	4.98338e-05	0.734624	0.00121229	0.00686289	0.0160636	0.0143908	2.26907e-05	0.086132	0.00403246	0.0578687
		N	27	27	27	27	27	27	25	27	27	27	27	27	27	27	27	27	27	27	27	27	27	27	27	27	27	27	27	27	27	27	27	27	27	27	27	27	27	27	27	27	27	27	27	27	27	27	27
	PC ae C38:3	Correlation Coefficient	0.122048	0.31873	0.158062	-0.0528041	0.0487223	0.0974046	0.00846479	.658**	.546**	.546**	.748**	.576**	.471*	0.246985	.715**	0.249428	0.307939	.567**	0.00855092	.539**	0.334656	0.0928244	0.0697816	.503**	.508**	0.263108	.403*	0.380458	.446*	.569**	.556**	.435*	.652**	.604**	0.163029	.643**	.651**	.870**	.399*	.637**	.583**	.420*	0.327278	.945**	.699**	.763**	.489**
		Sig. (2-tailed)	0.544219	0.10515	0.431037	0.793647	0.809298	0.62886	0.967967	0.000193451	0.00318544	0.00320589	7.25034e-06	0.00166219	0.0131834	0.214238	2.75565e-05	0.209595	0.118139	0.00203181	0.966236	0.00368956	0.0879637	0.645155	0.729448	0.00746051	0.00682354	0.184853	0.0372326	0.0502643	0.0195667	0.00195962	0.00257771	0.0235281	0.000227417	0.000856651	0.416508	0.000295885	0.000232989	3.85623e-09	0.0390299	0.000348467	0.00143216	0.0291371	0.0956395	1.13271e-13	5.05659e-05	3.71925e-06	0.00964063
		N	27	27	27	27	27	27	25	27	27	27	27	27	27	27	27	27	27	27	27	27	27	27	27	27	27	27	27	27	27	27	27	27	27	27	27	27	27	27	27	27	27	27	27	27	27	27	27
	PC ae C38:4	Correlation Coefficient	-0.117336	-0.13431	0.0419982	0.0296053	-0.0304963	0.150817	-0.285824	0.28083	.382*	0.04884	.467*	0.375458	0.141352	0.241148	0.347176	.542**	0.209739	0.0903541	0.190534	0.0268743	0.304992	0.115402	-0.169466	.514**	.547**	0.125815	.416*	0.00244238	0.0570992	.604**	0.266565	.420*	0.174325	.422*	.522**	0.256144	0.372824	0.361832	.751**	0.296093	0.344322	.620**	.544**	.513**	.896**	.510**	.670**
		Sig. (2-tailed)	0.559984	0.504192	0.835233	0.883459	0.879976	0.452716	0.166037	0.15592	0.049152	0.808845	0.0141028	0.0536195	0.481883	0.225616	0.076018	0.00348815	0.293717	0.654011	0.341118	0.894147	0.121884	0.566514	0.398089	0.00608053	0.00313935	0.531767	0.0308293	0.990353	0.777263	0.000858637	0.178936	0.0291371	0.384497	0.0283697	0.00522758	0.19718	0.0554558	0.063657	6.28636e-06	0.133718	0.0786246	0.000566876	0.00335804	0.00622428	2.57517e-10	0.00662179	0.000130011
		N	27	27	27	27	27	27	25	27	27	27	27	27	27	27	27	27	27	27	27	27	27	27	27	27	27	27	27	27	27	27	27	27	27	27	27	27	27	27	27	27	27	27	27	27	27	27	27
	PC ae C38:5	Correlation Coefficient	-0.219687	-0.265995	-0.00778101	-0.0860592	-0.0457654	0.186927	-0.123172	0.25042	0.216216	0.138953	0.299939	0.207055	0.203726	0.193312	0.161448	0.376546	0.334606	0.0748206	0.260577	0.121601	.479*	0.255345	-0.00717886	.552**	.571**	0.354732	.481*	0.20785	0.107988	.590**	0.288987	0.274588	0.232132	.423*	.664**	0.273213	0.314953	0.24622	.600**	0.362498	.423*	.726**	.588**	0.380574	.770**	.536**	.599**
		Sig. (2-tailed)	0.270884	0.179902	0.969274	0.669518	0.82068	0.350506	0.557493	0.207728	0.278716	0.489428	0.128505	0.30008	0.308088	0.333993	0.421102	0.0528747	0.0880145	0.71071	0.189269	0.545706	0.0114024	0.19863	0.971651	0.00281868	0.00184995	0.0694344	0.0110337	0.298187	0.591859	0.00120888	0.143749	0.165717	0.243971	0.027788	0.000157965	0.167931	0.109569	0.215707	0.000927444	0.0631348	0.0278144	1.84447e-05	0.00126121	0.0501883	2.70669e-06	0.00399431	0.000952393
		N	27	27	27	27	27	27	25	27	27	27	27	27	27	27	27	27	27	27	27	27	27	27	27	27	27	27	27	27	27	27	27	27	27	27	27	27	27	27	27	27	27	27	27	27	27	27	27
	PC ae C38:6	Correlation Coefficient	-0.312449	-0.241148	-0.0846187	0.0677632	0.0617847	0.000305297	-0.0215426	.384*	0.211844	0.2558	0.347123	0.245421	0.221646	0.229548	0.221679	0.23138	0.333384	0.156288	0.172214	0.165521	.403*	0.200275	0.00519084	.501**	.679**	0.320256	0.343817	0.316898	0.332214	.638**	0.272366	0.216761	0.377042	.619**	.728**	0.356587	.419*	0.34687	.447*	.472*	.634**	.751**	.464*	.448*	.666**	.557**	.600**
		Sig. (2-tailed)	0.112574	0.225616	0.674749	0.736997	0.759495	0.998794	0.91859	0.047986	0.288788	0.197804	0.0760659	0.217247	0.266526	0.249408	0.266451	0.245546	0.0892528	0.436291	0.390368	0.40932	0.0371387	0.316532	0.9795	0.00772701	9.83551e-05	0.103402	0.0790934	0.107276	0.0904514	0.000342516	0.169306	0.277478	0.0525383	0.000570051	1.65543e-05	0.0678876	0.0297619	0.0762938	0.0193291	0.0129468	0.000387155	6.40431e-06	0.0147749	0.0189616	0.000151597	0.00256545	0.000940916
		N	27	27	27	27	27	27	25	27	27	27	27	27	27	27	27	27	27	27	27	27	27	27	27	27	27	27	27	27	27	27	27	27	27	27	27	27	27	27	27	27	27	27	27	27	27	27	27
	PC ae C40:1	Correlation Coefficient	.404*	-0.260684	-0.156482	0.189803	-0.00396056	0.00732713	-0.154645	.520**	.556**	.622**	.671**	.639**	.764**	.830**	.718**	.657**	.384*	0.321123	0.159084	0.357001	.396*	0.203328	-0.0687023	0.126776	0.0946565	0.240192	0.0430534	0.194779	.394*	0.3804	0.266565	0.198138	.515**	.572**	0.228938	0.345901	.454*	.524**	0.29278	.569**	.661**	0.250305	0.018315	.453*	.464*	.685**	.525**
		Sig. (2-tailed)	0.0364672	0.189082	0.435714	0.34301	0.984358	0.971066	0.460455	0.00541694	0.00262633	0.000531195	0.000126281	0.000331797	3.4502e-06	8.42408e-08	2.49248e-05	0.000197653	0.047949	0.102419	0.428025	0.0675457	0.0408951	0.309056	0.733481	0.528613	0.638617	0.227516	0.831151	0.330265	0.0418889	0.0503023	0.178936	0.32183	0.00594158	0.00182	0.250704	0.0771738	0.0173589	0.00505824	0.13833	0.00195383	0.000176828	0.207943	0.927753	0.0177203	0.0146837	8.11496e-05	0.00497602
		N	27	27	27	27	27	27	25	27	27	27	27	27	27	27	27	27	27	27	27	27	27	27	27	27	27	27	27	27	27	27	27	27	27	27	27	27	27	27	27	27	27	27	27	27	27	27	27
	PC ae C40:2	Correlation Coefficient	-0.218982	-0.0543511	0.303569	-0.10546	-0.0869608	0.268285	0.0909965	0.178626	0.145344	0.0577099	0.247977	0.156947	-0.00671858	-0.0793893	0.181735	0.210382	0.303863	0.225038	0.194563	0.162059	0.325699	0.165063	0.0494808	.828**	.754**	0.143015	.514**	0.272713	0.115302	.711**	.393*	.443*	0.273019	0.369522	.509**	0.378378	.415*	0.363317	.620**	0.349008	0.338321	.719**	.528**	.556**	.764**	.410*	.557**
		Sig. (2-tailed)	0.272462	0.787736	0.123722	0.600613	0.666251	0.176041	0.665314	0.372689	0.469468	0.774941	0.212345	0.434337	0.973468	0.693861	0.364288	0.292206	0.12334	0.259087	0.330813	0.419323	0.0973464	0.410636	0.806384	1.01566e-07	5.70558e-06	0.47669	0.00605433	0.168742	0.566852	3.23481e-05	0.0426917	0.020765	0.168246	0.0578275	0.00673654	0.0516391	0.0313176	0.0624973	0.0005672	0.0743796	0.0843295	2.35066e-05	0.00467784	0.00260335	3.56286e-06	0.0338648	0.00254385
		N	27	27	27	27	27	27	25	27	27	27	27	27	27	27	27	27	27	27	27	27	27	27	27	27	27	27	27	27	27	27	27	27	27	27	27	27	27	27	27	27	27	27	27	27	27	27	27
	PC ae C40:3	Correlation Coefficient	-0.196484	0.141047	0.152772	-0.0595486	-0.0406019	0.193282	0.0273182	.406*	0.366662	0.260724	.408*	0.337964	0.211908	0.106243	0.365857	0.203022	0.32458	0.330331	0.139258	0.257178	0.295878	0.105649	0.151321	.596**	.731**	0.177312	.547**	.403*	0.302642	.744**	.583**	.561**	.445*	.512**	.578**	.561**	.614**	.553**	.610**	.551**	.505**	.726**	.578**	.684**	.734**	.553**	.662**
		Sig. (2-tailed)	0.325967	0.482839	0.446807	0.76796	0.840641	0.334068	0.896866	0.0357461	0.0599452	0.189012	0.0346617	0.0846784	0.288637	0.597895	0.0605513	0.309799	0.0985686	0.0924046	0.488465	0.195316	0.134013	0.599957	0.451189	0.00103389	1.49887e-05	0.376274	0.00315402	0.0372643	0.124931	8.49655e-06	0.00142619	0.00232173	0.0200603	0.00636044	0.00159342	0.00233733	0.000655305	0.00278906	0.000727878	0.00291057	0.00718199	1.8163e-05	0.00158221	8.45322e-05	1.31331e-05	0.00277997	0.00017087
		N	27	27	27	27	27	27	25	27	27	27	27	27	27	27	27	27	27	27	27	27	27	27	27	27	27	27	27	27	27	27	27	27	27	27	27	27	27	27	27	27	27	27	27	27	27	27	27
	PC ae C40:4	Correlation Coefficient	-0.0503253	-0.0171071	0.0740979	-0.00839457	-0.0114944	0.192178	-0.25953	0.333893	.491**	0.156102	.500**	.421*	0.240758	0.251413	0.35233	.478*	0.208066	0.100504	0.116425	0.0213936	0.249924	-0.0210816	-0.0912147	.507**	.558**	0.137358	.521**	0.105102	0.0918258	.642**	.461*	.528**	0.249924	.386*	.572**	0.370608	.474*	.443*	.746**	0.356499	0.35375	.690**	.639**	.543**	.817**	.556**	.730**
		Sig. (2-tailed)	0.803143	0.932507	0.713387	0.966853	0.954623	0.33689	0.210272	0.0887351	0.00937127	0.436844	0.00784675	0.0286437	0.22639	0.205871	0.0714776	0.01166	0.297673	0.617928	0.563057	0.915649	0.20866	0.916875	0.650921	0.00693038	0.00246715	0.494476	0.00529557	0.601855	0.64873	0.000304341	0.0154466	0.00464803	0.20866	0.0466234	0.00180559	0.057039	0.0124133	0.0206292	8.00923e-06	0.0679599	0.0702642	6.87613e-05	0.00033008	0.00345243	1.96479e-07	0.00262729	1.57269e-05
		N	27	27	27	27	27	27	25	27	27	27	27	27	27	27	27	27	27	27	27	27	27	27	27	27	27	27	27	27	27	27	27	27	27	27	27	27	27	27	27	27	27	27	27	27	27	27	27
	PC ae C40:5	Correlation Coefficient	-0.0999185	-0.0460998	0.0474497	-0.0661285	-0.0316893	0.229924	-0.194306	0.291559	.442*	0.146237	.400*	0.373683	0.29374	0.22592	0.229043	.393*	0.251298	0.0293085	0.135288	0.0189371	0.30626	-0.0175573	-0.0171018	.479*	.502**	0.240229	.500**	0.0943511	-0.00335929	.575**	.507**	.446*	0.189618	0.298931	.674**	.387*	.414*	0.336845	.658**	0.312624	0.325752	.779**	.717**	.442*	.706**	.473*	.731**
		Sig. (2-tailed)	0.619987	0.819391	0.814192	0.743128	0.875316	0.248613	0.352008	0.140058	0.0208578	0.46671	0.038461	0.0548515	0.136981	0.257176	0.250481	0.0424447	0.206086	0.884619	0.501064	0.925306	0.120262	0.930735	0.932528	0.011524	0.00766244	0.227443	0.00792377	0.639705	0.986732	0.001706	0.00696102	0.0195876	0.343488	0.129856	0.000116791	0.0462056	0.0318986	0.0857787	0.000191087	0.112362	0.0972885	1.71168e-06	2.62226e-05	0.020836	3.93071e-05	0.0127677	1.48718e-05
		N	27	27	27	27	27	27	25	27	27	27	27	27	27	27	27	27	27	27	27	27	27	27	27	27	27	27	27	27	27	27	27	27	27	27	27	27	27	27	27	27	27	27	27	27	27	27	27
	PC ae C40:6	Correlation Coefficient	-0.19042	-0.108669	0.0662639	0.145395	0.152482	0.127309	-0.0977111	.400*	.424*	0.205128	.480*	.411*	0.289421	0.238706	0.327634	0.348596	.431*	0.161783	0.175267	0.128569	0.373683	0.0662494	-0.0540458	.509**	.671**	0.354569	.420*	0.148069	0.156947	.718**	.388*	0.370325	0.276294	.506**	.654**	.404*	.439*	.413*	.626**	.484*	.553**	.815**	.625**	.556**	.776**	.592**	.835**
		Sig. (2-tailed)	0.341415	0.589511	0.74262	0.469309	0.447684	0.526866	0.642176	0.038445	0.027398	0.304699	0.0112369	0.0329726	0.143121	0.230493	0.0952587	0.0747455	0.0246604	0.420127	0.381891	0.522748	0.0548515	0.742674	0.788902	0.00674566	0.000125869	0.0695711	0.02911	0.461086	0.434337	2.44512e-05	0.0452785	0.0572436	0.162997	0.00702091	0.000216627	0.0365145	0.0220454	0.0322068	0.00048409	0.0106155	0.00280419	2.26348e-07	0.000489362	0.00262153	1.93549e-06	0.00114895	6.2211e-08
		N	27	27	27	27	27	27	25	27	27	27	27	27	27	27	27	27	27	27	27	27	27	27	27	27	27	27	27	27	27	27	27	27	27	27	27	27	27	27	27	27	27	27	27	27	27	27	27
	PC ae C42:0	Correlation Coefficient	0.012406	-0.16425	0.15495	0.0883359	0.188551	0.292824	0.234276	.381*	0.213403	.419*	0.349618	0.336742	.531**	0.28759	0.370744	0.116318	.690**	.432*	0.212704	.617**	.651**	0.379542	0.182623	.405*	0.356696	.612**	0.188884	0.294809	0.300199	.490**	.431*	0.0680916	.433*	.481*	.543**	.636**	.438*	.428*	0.116947	.593**	.642**	.690**	.452*	.572**	.506**	.548**	.517**
		Sig. (2-tailed)	0.951029	0.412978	0.440277	0.661281	0.34626	0.138267	0.259665	0.0499039	0.285171	0.0293966	0.0738395	0.0858805	0.0043752	0.145784	0.0569412	0.563417	6.87866e-05	0.0243234	0.286788	0.000608358	0.000233676	0.0508663	0.361907	0.0358966	0.0677976	0.000692482	0.345395	0.135491	0.128158	0.00940876	0.024952	0.735767	0.0239663	0.0110466	0.00346023	0.000365872	0.0223337	0.025761	0.561296	0.00112621	0.000308644	6.90344e-05	0.0178067	0.00184174	0.00709089	0.00309381	0.00572805
		N	27	27	27	27	27	27	25	27	27	27	27	27	27	27	27	27	27	27	27	27	27	27	27	27	27	27	27	27	27	27	27	27	27	27	27	27	27	27	27	27	27	27	27	27	27	27	27
	PC ae C42:1	Correlation Coefficient	0.0573445	-0.164275	0.0958474	-0.0730486	0.0964691	0.261567	0.335193	0.297405	0.212214	.443*	0.332417	0.312366	.508**	0.286718	.477*	0.269313	.703**	.530**	.474*	.697**	.819**	.664**	0.164478	0.332162	0.189065	.446*	0.0690287	0.242785	0.26069	0.237746	0.302993	-0.120324	0.297755	.386*	.555**	0.360208	0.209835	.416*	0.208581	.561**	.533**	.504**	0.286718	.486*	.565**	.637**	.402*
		Sig. (2-tailed)	0.77633	0.412906	0.634382	0.717281	0.632175	0.187534	0.101433	0.131923	0.287927	0.0205423	0.0902423	0.112674	0.00680409	0.147065	0.011859	0.174328	4.34861e-05	0.00448327	0.0125887	5.44925e-05	1.79261e-07	0.000159467	0.412321	0.0905047	0.344923	0.0196504	0.732261	0.222384	0.18907	0.232429	0.124472	0.549964	0.131446	0.0470162	0.00268649	0.0649447	0.293491	0.0307055	0.29645	0.00235303	0.0041657	0.00733573	0.147065	0.0101598	0.00212278	0.000353124	0.037787
		N	27	27	27	27	27	27	25	27	27	27	27	27	27	27	27	27	27	27	27	27	27	27	27	27	27	27	27	27	27	27	27	27	27	27	27	27	27	27	27	27	27	27	27	27	27	27	27
	PC ae C42:2	Correlation Coefficient	-0.0978917	0.014652	0.0721747	-0.0618421	0.216643	0.264998	0.350837	.455*	0.127595	.499**	0.318425	0.188645	.404*	0.00610501	0.329771	-0.0653236	.496**	.464*	0.145344	.600**	.547**	0.298886	0.203664	.420*	.432*	.389*	0.250382	.499**	.491**	0.310792	.478*	-0.0573958	.497**	.542**	.530**	.517**	0.308092	.505**	0.0738819	.625**	.671**	.598**	0.356532	.561**	.412*	.607**	0.337353
		Sig. (2-tailed)	0.627137	0.942176	0.720529	0.759278	0.277746	0.181601	0.0855197	0.0169771	0.525931	0.00800135	0.105502	0.346018	0.0368255	0.97589	0.092992	0.746153	0.00844544	0.0147749	0.469468	0.00092956	0.00314486	0.129917	0.308239	0.0292874	0.0244111	0.0449867	0.2078	0.00803481	0.00930721	0.114595	0.0117651	0.776135	0.00830665	0.00350425	0.00447045	0.00577046	0.117947	0.00721243	0.714188	0.000497491	0.00012793	0.000979376	0.0679326	0.00231056	0.0328008	0.000793053	0.0852778
		N	27	27	27	27	27	27	25	27	27	27	27	27	27	27	27	27	27	27	27	27	27	27	27	27	27	27	27	27	27	27	27	27	27	27	27	27	27	27	27	27	27	27	27	27	27	27	27
	PC ae C42:3	Correlation Coefficient	-0.169634	-0.0744811	-0.131594	0.100658	0.0265358	0.149595	-0.0288517	.419*	0.3779	0.344933	.423*	.399*	.415*	0.35348	.492**	.412*	.452*	0.30464	0.341069	0.282486	.485*	0.26225	0.0741985	0.320147	.569**	0.285943	0.311756	0.279347	0.261374	.604**	.420*	0.317814	0.318425	.579**	.613**	0.357808	.384*	.442*	.536**	.611**	.661**	.718**	.473*	.538**	.646**	.575**	.754**
		Sig. (2-tailed)	0.397613	0.711967	0.512929	0.617387	0.895473	0.456426	0.891109	0.0296855	0.0519596	0.0780612	0.0277427	0.0394236	0.0315406	0.0704938	0.00920659	0.032688	0.0178934	0.122336	0.0816795	0.153392	0.0103785	0.186341	0.713014	0.103527	0.00194621	0.148208	0.113416	0.15821	0.187871	0.000858637	0.0292394	0.106209	0.105502	0.00153801	0.000675998	0.0668838	0.048298	0.0209346	0.00394683	0.000719987	0.000176828	2.48428e-05	0.0128144	0.00377854	0.00027046	0.0016941	5.48574e-06
		N	27	27	27	27	27	27	25	27	27	27	27	27	27	27	27	27	27	27	27	27	27	27	27	27	27	27	27	27	27	27	27	27	27	27	27	27	27	27	27	27	27	27	27	27	27	27	27
	PC ae C42:4	Correlation Coefficient	-0.189749	0.119658	0.018977	-0.115132	-0.0657453	0.202107	-0.113483	0.220391	0.281441	0.0860806	0.314761	0.189866	0.0354144	-0.00854701	0.197252	0.248474	0.134636	0.13431	0.0366412	-0.0198504	0.166387	-0.0876202	-0.0152672	.592**	.626**	0.0800641	.580**	0.222867	0.131603	.629**	.440*	.514**	0.235689	0.336132	.562**	0.289421	0.363053	0.367634	.640**	0.2442	0.296703	.755**	.680**	.469*	.638**	.410*	.599**
		Sig. (2-tailed)	0.343149	0.552189	0.925149	0.56743	0.744568	0.312033	0.589116	0.269313	0.154984	0.66944	0.109797	0.342847	0.860792	0.966251	0.324042	0.2114	0.503149	0.504192	0.856018	0.921715	0.406841	0.663866	0.939752	0.00113302	0.000482841	0.691384	0.00153485	0.263833	0.512901	0.000438147	0.021636	0.00615256	0.236615	0.0864863	0.00226876	0.143121	0.0627019	0.059219	0.000322382	0.219617	0.13288	5.29152e-06	9.51346e-05	0.0135409	0.00034548	0.0337787	0.000962525
		N	27	27	27	27	27	27	25	27	27	27	27	27	27	27	27	27	27	27	27	27	27	27	27	27	27	27	27	27	27	27	27	27	27	27	27	27	27	27	27	27	27	27	27	27	27	27	27
	PC ae C42:5	Correlation Coefficient	-0.203829	0.014652	0.000311098	-0.0766448	-0.0665374	0.188979	-0.225813	0.192308	0.30464	0.0384615	0.227141	0.178877	0.0531217	0.00915751	0.0528244	0.264957	0.0399939	-0.0866911	0.0146565	-0.18415	0.0595329	-0.215234	-0.059542	.388*	.522**	0.0800641	.520**	0.11876	-0.031145	.441*	.420*	.430*	0.0876202	0.209739	.568**	0.219814	0.242137	0.199389	.625**	0.147741	0.175824	.681**	.637**	0.2882	.512**	0.276641	.573**
		Sig. (2-tailed)	0.307838	0.942176	0.998771	0.703966	0.741593	0.345148	0.277764	0.336559	0.122336	0.848944	0.254544	0.372007	0.792433	0.963842	0.79357	0.181671	0.842998	0.667228	0.942158	0.357838	0.76802	0.280958	0.767985	0.0453553	0.00524246	0.691384	0.00546454	0.555196	0.877441	0.0214559	0.02911	0.0253457	0.663866	0.293717	0.00200812	0.2706	0.223659	0.31872	0.000492143	0.46209	0.380356	9.32403e-05	0.000355479	0.144893	0.00633318	0.162447	0.00178248
		N	27	27	27	27	27	27	25	27	27	27	27	27	27	27	27	27	27	27	27	27	27	27	27	27	27	27	27	27	27	27	27	27	27	27	27	27	27	27	27	27	27	27	27	27	27	27	27
	PC ae C44:3	Correlation Coefficient	0.0110648	0.101359	0.0115124	-0.143443	-0.00178252	0.356336	0.361293	0.202717	0.16425	0.357808	0.241527	0.202107	0.374046	0.105938	.459*	0.163944	.717**	.632**	.430*	.697**	.733**	.602**	0.276989	0.300794	0.207665	.400*	0.199267	0.303817	0.290426	0.268092	.431*	0.0381679	0.277863	0.351756	.536**	.400*	0.189495	.435*	0.205344	.481*	.506**	.626**	.434*	.494**	.472*	.514**	.421*
		Sig. (2-tailed)	0.956317	0.614928	0.954552	0.475359	0.99296	0.0680952	0.0759846	0.310542	0.412978	0.0668838	0.224865	0.312033	0.0545981	0.598953	0.0161466	0.413859	2.55131e-05	0.000409681	0.0250663	5.38239e-05	1.39783e-05	0.000903764	0.161898	0.127366	0.298625	0.0385015	0.319023	0.1234	0.141675	0.176365	0.024895	0.850085	0.160525	0.0719729	0.0039224	0.0388667	0.343809	0.0235045	0.304181	0.0110607	0.00714143	0.00048409	0.02388	0.00876497	0.0130154	0.00606339	0.0287244
		N	27	27	27	27	27	27	25	27	27	27	27	27	27	27	27	27	27	27	27	27	27	27	27	27	27	27	27	27	27	27	27	27	27	27	27	27	27	27	27	27	27	27	27	27	27	27	27
	PC ae C44:4	Correlation Coefficient	-.387*	0.107465	-0.0476053	-0.0440857	0.00673398	0.202748	0.0854175	0.212792	0.0720501	0.0854831	0.160305	0.0369409	-0.0308397	-0.165776	0.123378	0.0146543	0.0969466	0.183178	0.0366468	0.00488699	0.148702	-0.0629008	0.0548175	.588**	.729**	-0.0343184	.421*	0.345649	0.250115	.531**	.415*	0.321985	0.263359	.385*	.626**	0.265344	0.243091	0.316231	.435*	0.304686	.387*	.744**	.561**	.407*	.438*	0.284013	.476*
		Sig. (2-tailed)	0.0461675	0.593668	0.813594	0.827162	0.973407	0.310467	0.684768	0.286585	0.720993	0.671608	0.42444	0.854853	0.878634	0.408589	0.539808	0.942167	0.630482	0.360426	0.855997	0.980699	0.459149	0.75528	0.785956	0.00124855	1.62351e-05	0.865061	0.0288896	0.0774044	0.208301	0.0043752	0.0311408	0.101449	0.184419	0.0474332	0.000476153	0.181011	0.221785	0.108058	0.0234738	0.122277	0.045869	8.76441e-06	0.0023261	0.0351101	0.0222524	0.151087	0.0121387
		N	27	27	27	27	27	27	25	27	27	27	27	27	27	27	27	27	27	27	27	27	27	27	27	27	27	27	27	27	27	27	27	27	27	27	27	27	27	27	27	27	27	27	27	27	27	27	27
	PC ae C44:5	Correlation Coefficient	-0.32792	-0.0497634	-0.083387	-0.0935998	-0.0590214	0.185344	-0.0430935	0.06686	0.0253396	-0.00519005	0.0170992	-0.0622806	-0.107176	-0.166082	-0.0461139	0.141658	-0.0137405	-0.0870096	0.075126	-0.187538	0.0940458	-0.114504	-0.0710032	.421*	.554**	-0.0686368	.450*	0.234504	0.0216827	0.334351	0.278974	0.216947	0.0230534	0.202901	.588**	0.0512977	0.0326767	0.069629	.501**	0.110212	0.170661	.653**	.555**	0.16855	.402*	0.188731	.384*
		Sig. (2-tailed)	0.0949523	0.805299	0.679233	0.642385	0.76996	0.354677	0.837939	0.740383	0.900161	0.979503	0.932538	0.757621	0.594667	0.407714	0.819337	0.480927	0.945768	0.666074	0.709579	0.348906	0.640794	0.569559	0.724891	0.0286806	0.00269042	0.733726	0.0185596	0.23905	0.914513	0.0882718	0.158789	0.277056	0.90913	0.310095	0.00125742	0.799414	0.871462	0.730018	0.00773793	0.584205	0.39472	0.000219954	0.00267377	0.400682	0.0375805	0.345793	0.0481047
		N	27	27	27	27	27	27	25	27	27	27	27	27	27	27	27	27	27	27	27	27	27	27	27	27	27	27	27	27	27	27	27	27	27	27	27	27	27	27	27	27	27	27	27	27	27	27	27
	PC ae C44:6	Correlation Coefficient	-0.193772	-0.226496	-0.0245767	-0.0269737	0.0186146	0.139521	-0.215811	0.0262515	0.124542	-0.0445665	0.111433	0.0757021	-0.0567852	-0.0018315	-0.0381679	0.260073	-0.0522058	-0.20757	0.0396947	-0.27027	0.0870096	-0.130667	-0.212824	.402*	.436*	-0.0457509	0.353588	0.0680812	-0.0723664	0.351397	0.219237	0.24149	-0.0271714	0.120287	.599**	0.0415204	0.098626	0.040916	.543**	0.0500611	0.0824176	.601**	.554**	0.160281	.486*	0.212214	.411*
		Sig. (2-tailed)	0.332822	0.255932	0.903153	0.893757	0.926575	0.487637	0.300163	0.896587	0.535959	0.825306	0.580021	0.707448	0.778458	0.992766	0.850085	0.190157	0.795937	0.298851	0.844159	0.172742	0.666074	0.51593	0.286509	0.0378026	0.022883	0.820736	0.070402	0.735806	0.719816	0.0722839	0.271892	0.224938	0.892983	0.550087	0.000964705	0.837083	0.624543	0.839424	0.00341668	0.804157	0.68277	0.000907914	0.00269628	0.424512	0.0101591	0.287927	0.0332297
		N	27	27	27	27	27	27	25	27	27	27	27	27	27	27	27	27	27	27	27	27	27	27	27	27	27	27	27	27	27	27	27	27	27	27	27	27	27	27	27	27	27	27	27	27	27	27	27
*. Correlation is significant at the 0.05 level (2-tailed).
**. Correlation is significant at the 0.01 level (2-tailed).
[truncated: 50 more columns]

[truncated: 7 more sheets: Results Glycerophospholipids T1, Results  GlycosylceramidesT0, Results  GlycosylceramidesT1, Results Sphingolipids T0, Results Sphingolipids T1, Results Triacylglycerols T0, Results Triacylglycerols T1]
